# Supplementary material for: Multi-functional anodes boost the transient power and durability of proton exchange membrane fuel cells
Source: Nat Commun. 2020 Mar 4;11:1191. doi: 10.1038/s41467-020-14822-y (PMC7055244; doi:10.1038/s41467-020-14822-y)
Supplement: Supplementary file 3 — Source Data [file 41467_2020_14822_MOESM3_ESM.xlsx]

## Sheet: Figure 2E
Figure 2E
		2 Theta (degree)	Intensity (a.u.)
		10	19
		10.02	13
		10.04	14
		10.06	12
		10.08	10
		10.1	14
		10.12	16
		10.14	12
		10.16	15
		10.18	18
		10.2	16
		10.22	16
		10.24	17
		10.26	22
		10.28	5
		10.3	8
		10.32	13
		10.34	11
		10.36	11
		10.38	14
		10.4	13
		10.42	19
		10.44	14
		10.46	15
		10.48	9
		10.5	15
		10.52	15
		10.54	10
		10.56	12
		10.58	8
		10.6	9
		10.62	9
		10.64	18
		10.66	11
		10.68	21
		10.7	12
		10.72	10
		10.74	15
		10.76	8
		10.78	13
		10.8	14
		10.82	22
		10.84	17
		10.86	16
		10.88	10
		10.9	18
		10.92	14
		10.94	12
		10.96	19
		10.98	22
		11	14
		11.02	16
		11.04	22
		11.06	11
		11.08	12
		11.1	9
		11.12	12
		11.14	16
		11.16	20
		11.18	17
		11.2	10
		11.22	11
		11.24	9
		11.26	10
		11.28	16
		11.3	10
		11.32	12
		11.34	19
		11.36	11
		11.38	21
		11.4	22
		11.42	11
		11.44	9
		11.46	7
		11.48	16
		11.5	13
		11.52	13
		11.54	15
		11.56	11
		11.58	18
		11.6	21
		11.62	27
		11.64	20
		11.66	21
		11.68	15
		11.7	15
		11.72	18
		11.74	17
		11.76	20
		11.78	17
		11.8	14
		11.82	24
		11.84	20
		11.86	17
		11.88	18
		11.9	16
		11.92	18
		11.94	20
		11.96	18
		11.98	16
		12	26
		12.02	14
		12.04	11
		12.06	11
		12.08	18
		12.1	20
		12.12	13
		12.14	23
		12.16	19
		12.18	12
		12.2	13
		12.22	25
		12.24	21
		12.26	18
		12.28	21
		12.3	13
		12.32	14
		12.34	24
		12.36	19
		12.38	19
		12.4	17
		12.42	23
		12.44	14
		12.46	18
		12.48	20
		12.5	21
		12.52	19
		12.54	21
		12.56	18
		12.58	26
		12.6	24
		12.62	15
		12.64	18
		12.66	16
		12.68	24
		12.7	19
		12.72	20
		12.74	9
		12.76	22
		12.78	14
		12.8	24
		12.82	33
		12.84	26
		12.86	22
		12.88	19
		12.9	23
		12.92	20
		12.94	29
		12.96	24
		12.98	18
		13	20
		13.02	21
		13.04	21
		13.06	23
		13.08	28
		13.1	28
		13.12	19
		13.14	34
		13.16	31
		13.18	25
		13.2	30
		13.22	40
		13.24	34
		13.26	31
		13.28	40
		13.3	33
		13.32	36
		13.34	42
		13.36	38
		13.38	34
		13.4	38
		13.42	35
		13.44	34
		13.46	40
		13.48	39
		13.5	35
		13.52	49
		13.54	52
		13.56	51
		13.58	67
		13.6	55
		13.62	64
		13.64	58
		13.66	64
		13.68	71
		13.7	69
		13.72	64
		13.74	68
		13.76	75
		13.78	90
		13.8	85
		13.82	87
		13.84	87
		13.86	81
		13.88	100
		13.9	109
		13.92	90
		13.94	70
		13.96	87
		13.98	100
		14	96
		14.02	85
		14.04	82
		14.06	105
		14.08	96
		14.1	85
		14.12	100
		14.14	94
		14.16	84
		14.18	83
		14.2	67
		14.22	86
		14.24	73
		14.26	74
		14.28	54
		14.3	70
		14.32	75
		14.34	68
		14.36	52
		14.38	39
		14.4	33
		14.42	63
		14.44	76
		14.46	49
		14.48	72
		14.5	41
		14.52	48
		14.54	38
		14.56	38
		14.58	42
		14.6	41
		14.62	33
		14.64	60
		14.66	38
		14.68	31
		14.7	42
		14.72	32
		14.74	48
		14.76	27
		14.78	38
		14.8	32
		14.82	21
		14.84	37
		14.86	31
		14.88	31
		14.9	38
		14.92	34
		14.94	33
		14.96	21
		14.98	20
		15	21
		15.02	28
		15.04	40
		15.06	28
		15.08	19
		15.1	20
		15.12	20
		15.14	24
		15.16	24
		15.18	27
		15.2	25
		15.22	26
		15.24	27
		15.26	25
		15.28	28
		15.3	18
		15.32	21
		15.34	13
		15.36	26
		15.38	35
		15.4	25
		15.42	31
		15.44	22
		15.46	20
		15.48	21
		15.5	21
		15.52	15
		15.54	27
		15.56	20
		15.58	14
		15.6	20
		15.62	26
		15.64	16
		15.66	21
		15.68	16
		15.7	29
		15.72	11
		15.74	15
		15.76	14
		15.78	21
		15.8	13
		15.82	18
		15.84	14
		15.86	22
		15.88	22
		15.9	19
		15.92	19
		15.94	16
		15.96	18
		15.98	11
		16	20
		16.02	26
		16.04	16
		16.06	21
		16.08	17
		16.1	16
		16.12	22
		16.14	28
		16.16	18
		16.18	24
		16.2	18
		16.22	20
		16.24	25
		16.26	18
		16.28	37
		16.3	12
		16.32	19
		16.34	17
		16.36	17
		16.38	20
		16.4	13
		16.42	21
		16.44	19
		16.46	29
		16.48	12
		16.5	16
		16.52	27
		16.54	19
		16.56	23
		16.58	21
		16.6	29
		16.62	20
		16.64	21
		16.66	18
		16.68	17
		16.7	27
		16.72	26
		16.74	26
		16.76	24
		16.78	12
		16.8	30
		16.82	14
		16.84	18
		16.86	19
		16.88	24
		16.9	24
		16.92	16
		16.94	14
		16.96	20
		16.98	18
		17	13
		17.02	17
		17.04	28
		17.06	21
		17.08	15
		17.1	21
		17.12	25
		17.14	23
		17.16	22
		17.18	24
		17.2	27
		17.22	20
		17.24	23
		17.26	19
		17.28	22
		17.3	18
		17.32	19
		17.34	30
		17.36	32
		17.38	14
		17.4	23
		17.42	26
		17.44	20
		17.46	17
		17.48	24
		17.5	15
		17.52	21
		17.54	14
		17.56	27
		17.58	17
		17.6	18
		17.62	15
		17.64	28
		17.66	33
		17.68	23
		17.7	20
		17.72	24
		17.74	18
		17.76	19
		17.78	24
		17.8	26
		17.82	24
		17.84	24
		17.86	28
		17.88	24
		17.9	25
		17.92	21
		17.94	25
		17.96	18
		17.98	21
		18	24
		18.02	23
		18.04	25
		18.06	39
		18.08	16
		18.1	23
		18.12	21
		18.14	24
		18.16	29
		18.18	25
		18.2	29
		18.22	22
		18.24	26
		18.26	22
		18.28	18
		18.3	21
		18.32	21
		18.34	25
		18.36	27
		18.38	32
		18.4	29
		18.42	28
		18.44	28
		18.46	22
		18.48	37
		18.5	29
		18.52	21
		18.54	20
		18.56	20
		18.58	28
		18.6	18
		18.62	21
		18.64	30
		18.66	27
		18.68	23
		18.7	17
		18.72	21
		18.74	26
		18.76	20
		18.78	21
		18.8	12
		18.82	31
		18.84	36
		18.86	22
		18.88	23
		18.9	28
		18.92	21
		18.94	31
		18.96	23
		18.98	24
		19	21
		19.02	25
		19.04	23
		19.06	32
		19.08	25
		19.1	26
		19.12	30
		19.14	20
		19.16	28
		19.18	27
		19.2	24
		19.22	20
		19.24	29
		19.26	28
		19.28	33
		19.3	24
		19.32	23
		19.34	23
		19.36	38
		19.38	26
		19.4	31
		19.42	24
		19.44	30
		19.46	17
		19.48	24
		19.5	31
		19.52	32
		19.54	32
		19.56	22
		19.58	27
		19.6	21
		19.62	24
		19.64	31
		19.66	15
		19.68	27
		19.7	35
		19.72	37
		19.74	31
		19.76	25
		19.78	35
		19.8	34
		19.82	29
		19.84	20
		19.86	26
		19.88	35
		19.9	32
		19.92	17
		19.94	32
		19.96	24
		19.98	27
		20	23
		20.02	28
		20.04	25
		20.06	29
		20.08	30
		20.1	33
		20.12	26
		20.14	34
		20.16	36
		20.18	38
		20.2	38
		20.22	33
		20.24	27
		20.26	32
		20.28	22
		20.3	27
		20.32	33
		20.34	29
		20.36	26
		20.38	35
		20.4	28
		20.42	31
		20.44	31
		20.46	29
		20.48	27
		20.5	42
		20.52	30
		20.54	26
		20.56	31
		20.58	26
		20.6	27
		20.62	25
		20.64	26
		20.66	38
		20.68	24
		20.7	32
		20.72	21
		20.74	40
		20.76	27
		20.78	35
		20.8	31
		20.82	49
		20.84	36
		20.86	38
		20.88	36
		20.9	31
		20.92	41
		20.94	29
		20.96	32
		20.98	34
		21	23
		21.02	29
		21.04	25
		21.06	37
		21.08	35
		21.1	18
		21.12	28
		21.14	31
		21.16	35
		21.18	28
		21.2	30
		21.22	32
		21.24	33
		21.26	28
		21.28	30
		21.3	34
		21.32	36
		21.34	22
		21.36	29
		21.38	35
		21.4	25
		21.42	30
		21.44	37
		21.46	18
		21.48	31
		21.5	39
		21.52	31
		21.54	34
		21.56	28
		21.58	31
		21.6	37
		21.62	32
		21.64	33
		21.66	33
		21.68	21
		21.7	38
		21.72	25
		21.74	28
		21.76	30
		21.78	34
		21.8	40
		21.82	36
		21.84	22
		21.86	31
		21.88	34
		21.9	37
		21.92	32
		21.94	34
		21.96	33
		21.98	25
		22	44
		22.02	27
		22.04	35
		22.06	34
		22.08	28
		22.1	45
		22.12	35
		22.14	33
		22.16	41
		22.18	34
		22.2	29
		22.22	25
		22.24	26
		22.26	44
		22.28	41
		22.3	27
		22.32	40
		22.34	32
		22.36	28
		22.38	39
		22.4	36
		22.42	36
		22.44	44
		22.46	25
		22.48	46
		22.5	29
		22.52	30
		22.54	45
		22.56	45
		22.58	45
		22.6	33
		22.62	41
		22.64	51
		22.66	34
		22.68	48
		22.7	46
		22.72	51
		22.74	48
		22.76	31
		22.78	47
		22.8	44
		22.82	40
		22.84	48
		22.86	53
		22.88	51
		22.9	49
		22.92	68
		22.94	50
		22.96	50
		22.98	62
		23	67
		23.02	48
		23.04	55
		23.06	57
		23.08	57
		23.1	78
		23.12	79
		23.14	67
		23.16	99
		23.18	96
		23.2	97
		23.22	94
		23.24	110
		23.26	129
		23.28	138
		23.3	134
		23.32	167
		23.34	192
		23.36	176
		23.38	213
		23.4	190
		23.42	238
		23.44	217
		23.46	220
		23.48	243
		23.5	244
		23.52	213
		23.54	255
		23.56	221
		23.58	221
		23.6	172
		23.62	185
		23.64	180
		23.66	179
		23.68	177
		23.7	152
		23.72	161
		23.74	126
		23.76	145
		23.78	103
		23.8	110
		23.82	100
		23.84	102
		23.86	100
		23.88	118
		23.9	98
		23.92	101
		23.94	84
		23.96	89
		23.98	90
		24	95
		24.02	100
		24.04	108
		24.06	113
		24.08	99
		24.1	83
		24.12	95
		24.14	84
		24.16	81
		24.18	102
		24.2	86
		24.22	77
		24.24	82
		24.26	83
		24.28	100
		24.3	77
		24.32	98
		24.34	80
		24.36	77
		24.38	84
		24.4	83
		24.42	86
		24.44	69
		24.46	78
		24.48	81
		24.5	74
		24.52	66
		24.54	84
		24.56	63
		24.58	66
		24.6	82
		24.62	77
		24.64	56
		24.66	52
		24.68	69
		24.7	70
		24.72	72
		24.74	59
		24.76	66
		24.78	51
		24.8	53
		24.82	66
		24.84	55
		24.86	69
		24.88	57
		24.9	55
		24.92	58
		24.94	49
		24.96	61
		24.98	51
		25	39
		25.02	61
		25.04	54
		25.06	54
		25.08	65
		25.1	65
		25.12	58
		25.14	62
		25.16	62
		25.18	50
		25.2	55
		25.22	57
		25.24	43
		25.26	66
		25.28	46
		25.3	53
		25.32	39
		25.34	52
		25.36	48
		25.38	45
		25.4	50
		25.42	63
		25.44	58
		25.46	66
		25.48	36
		25.5	43
		25.52	56
		25.54	53
		25.56	43
		25.58	55
		25.6	52
		25.62	52
		25.64	60
		25.66	62
		25.68	50
		25.7	56
		25.72	57
		25.74	50
		25.76	59
		25.78	55
		25.8	58
		25.82	51
		25.84	61
		25.86	61
		25.88	64
		25.9	70
		25.92	55
		25.94	50
		25.96	54
		25.98	60
		26	62
		26.02	59
		26.04	60
		26.06	47
		26.08	67
		26.1	55
		26.12	60
		26.14	45
		26.16	51
		26.18	56
		26.2	67
		26.22	58
		26.24	65
		26.26	58
		26.28	75
		26.3	50
		26.32	61
		26.34	55
		26.36	54
		26.38	64
		26.4	79
		26.42	58
		26.44	58
		26.46	78
		26.48	58
		26.5	59
		26.52	75
		26.54	76
		26.56	74
		26.58	69
		26.6	74
		26.62	74
		26.64	64
		26.66	72
		26.68	82
		26.7	72
		26.72	74
		26.74	86
		26.76	81
		26.78	75
		26.8	73
		26.82	79
		26.84	83
		26.86	93
		26.88	80
		26.9	88
		26.92	84
		26.94	97
		26.96	87
		26.98	113
		27	102
		27.02	95
		27.04	92
		27.06	94
		27.08	118
		27.1	115
		27.12	106
		27.14	113
		27.16	120
		27.18	116
		27.2	144
		27.22	129
		27.24	146
		27.26	147
		27.28	138
		27.3	154
		27.32	165
		27.34	164
		27.36	150
		27.38	159
		27.4	157
		27.42	177
		27.44	186
		27.46	193
		27.48	207
		27.5	182
		27.52	193
		27.54	193
		27.56	194
		27.58	177
		27.6	197
		27.62	224
		27.64	202
		27.66	191
		27.68	198
		27.7	191
		27.72	187
		27.74	209
		27.76	206
		27.78	190
		27.8	196
		27.82	228
		27.84	222
		27.86	224
		27.88	225
		27.9	259
		27.92	252
		27.94	251
		27.96	274
		27.98	247
		28	257
		28.02	245
		28.04	260
		28.06	247
		28.08	250
		28.1	268
		28.12	270
		28.14	261
		28.16	255
		28.18	278
		28.2	273
		28.22	266
		28.24	273
		28.26	251
		28.28	228
		28.3	243
		28.32	219
		28.34	216
		28.36	209
		28.38	214
		28.4	216
		28.42	206
		28.44	170
		28.46	186
		28.48	194
		28.5	168
		28.52	180
		28.54	160
		28.56	148
		28.58	139
		28.6	124
		28.62	139
		28.64	112
		28.66	130
		28.68	120
		28.7	119
		28.72	108
		28.74	112
		28.76	108
		28.78	115
		28.8	98
		28.82	96
		28.84	95
		28.86	99
		28.88	108
		28.9	98
		28.92	82
		28.94	83
		28.96	70
		28.98	63
		29	73
		29.02	85
		29.04	73
		29.06	60
		29.08	55
		29.1	74
		29.12	76
		29.14	55
		29.16	59
		29.18	62
		29.2	59
		29.22	63
		29.24	46
		29.26	57
		29.28	52
		29.3	38
		29.32	52
		29.34	45
		29.36	53
		29.38	45
		29.4	50
		29.42	51
		29.44	45
		29.46	54
		29.48	50
		29.5	40
		29.52	47
		29.54	37
		29.56	45
		29.58	46
		29.6	44
		29.62	65
		29.64	47
		29.66	44
		29.68	46
		29.7	48
		29.72	47
		29.74	49
		29.76	33
		29.78	48
		29.8	37
		29.82	38
		29.84	33
		29.86	25
		29.88	41
		29.9	46
		29.92	38
		29.94	39
		29.96	32
		29.98	30
		30	32
		30.02	31
		30.04	46
		30.06	38
		30.08	33
		30.1	36
		30.12	35
		30.14	35
		30.16	30
		30.18	29
		30.2	51
		30.22	37
		30.24	40
		30.26	27
		30.28	31
		30.3	33
		30.32	36
		30.34	39
		30.36	27
		30.38	31
		30.4	33
		30.42	45
		30.44	45
		30.46	34
		30.48	33
		30.5	36
		30.52	37
		30.54	36
		30.56	35
		30.58	35
		30.6	40
		30.62	36
		30.64	37
		30.66	29
		30.68	33
		30.7	26
		30.72	34
		30.74	37
		30.76	37
		30.78	36
		30.8	33
		30.82	32
		30.84	35
		30.86	31
		30.88	33
		30.9	32
		30.92	33
		30.94	38
		30.96	35
		30.98	27
		31	35
		31.02	40
		31.04	27
		31.06	38
		31.08	26
		31.1	36
		31.12	24
		31.14	29
		31.16	40
		31.18	30
		31.2	27
		31.22	30
		31.24	31
		31.26	31
		31.28	27
		31.3	35
		31.32	30
		31.34	32
		31.36	31
		31.38	33
		31.4	27
		31.42	32
		31.44	22
		31.46	27
		31.48	28
		31.5	36
		31.52	23
		31.54	32
		31.56	37
		31.58	37
		31.6	30
		31.62	35
		31.64	19
		31.66	33
		31.68	22
		31.7	29
		31.72	38
		31.74	23
		31.76	27
		31.78	30
		31.8	28
		31.82	33
		31.84	28
		31.86	30
		31.88	31
		31.9	29
		31.92	35
		31.94	35
		31.96	38
		31.98	39
		32	32
		32.02	29
		32.04	30
		32.06	30
		32.08	33
		32.1	33
		32.12	38
		32.14	22
		32.16	29
		32.18	34
		32.2	25
		32.22	24
		32.24	36
		32.26	34
		32.28	24
		32.3	30
		32.32	42
		32.34	29
		32.36	46
		32.38	23
		32.4	29
		32.42	33
		32.44	25
		32.46	34
		32.48	30
		32.5	22
		32.52	24
		32.54	38
		32.56	35
		32.58	32
		32.6	26
		32.62	29
		32.64	33
		32.66	29
		32.68	36
		32.7	39
		32.72	32
		32.74	30
		32.76	33
		32.78	27
		32.8	30
		32.82	27
		32.84	43
		32.86	36
		32.88	41
		32.9	32
		32.92	35
		32.94	29
		32.96	38
		32.98	34
		33	34
		33.02	32
		33.04	33
		33.06	28
		33.08	36
		33.1	39
		33.12	41
		33.14	31
		33.16	39
		33.18	29
		33.2	28
		33.22	40
		33.24	28
		33.26	46
		33.28	56
		33.3	37
		33.32	36
		33.34	39
		33.36	37
		33.38	39
		33.4	30
		33.42	63
		33.44	39
		33.46	36
		33.48	42
		33.5	47
		33.52	37
		33.54	49
		33.56	45
		33.58	44
		33.6	41
		33.62	52
		33.64	53
		33.66	38
		33.68	55
		33.7	51
		33.72	44
		33.74	43
		33.76	50
		33.78	55
		33.8	57
		33.82	54
		33.84	61
		33.86	64
		33.88	49
		33.9	60
		33.92	59
		33.94	70
		33.96	59
		33.98	70
		34	58
		34.02	63
		34.04	65
		34.06	77
		34.08	61
		34.1	62
		34.12	70
		34.14	64
		34.16	70
		34.18	59
		34.2	67
		34.22	75
		34.24	54
		34.26	44
		34.28	65
		34.3	46
		34.32	50
		34.34	43
		34.36	59
		34.38	47
		34.4	40
		34.42	53
		34.44	50
		34.46	48
		34.48	42
		34.5	48
		34.52	37
		34.54	33
		34.56	36
		34.58	29
		34.6	34
		34.62	34
		34.64	46
		34.66	38
		34.68	39
		34.7	33
		34.72	34
		34.74	24
		34.76	36
		34.78	21
		34.8	34
		34.82	32
		34.84	35
		34.86	43
		34.88	29
		34.9	41
		34.92	31
		34.94	33
		34.96	29
		34.98	35
		35	21
		35.02	40
		35.04	38
		35.06	26
		35.08	40
		35.1	33
		35.12	44
		35.14	49
		35.16	37
		35.18	41
		35.2	32
		35.22	31
		35.24	32
		35.26	31
		35.28	31
		35.3	30
		35.32	31
		35.34	25
		35.36	35
		35.38	24
		35.4	18
		35.42	39
		35.44	34
		35.46	47
		35.48	41
		35.5	35
		35.52	37
		35.54	31
		35.56	37
		35.58	44
		35.6	39
		35.62	41
		35.64	32
		35.66	47
		35.68	44
		35.7	41
		35.72	29
		35.74	38
		35.76	36
		35.78	42
		35.8	37
		35.82	35
		35.84	32
		35.86	36
		35.88	51
		35.9	43
		35.92	51
		35.94	50
		35.96	49
		35.98	34
		36	35
		36.02	36
		36.04	52
		36.06	46
		36.08	51
		36.1	41
		36.12	44
		36.14	53
		36.16	52
		36.18	58
		36.2	54
		36.22	52
		36.24	51
		36.26	57
		36.28	61
		36.3	67
		36.32	64
		36.34	74
		36.36	79
		36.38	65
		36.4	73
		36.42	68
		36.44	89
		36.46	73
		36.48	75
		36.5	85
		36.52	108
		36.54	83
		36.56	106
		36.58	120
		36.6	108
		36.62	119
		36.64	116
		36.66	126
		36.68	136
		36.7	140
		36.72	143
		36.74	151
		36.76	161
		36.78	157
		36.8	160
		36.82	178
		36.84	164
		36.86	152
		36.88	163
		36.9	157
		36.92	156
		36.94	182
		36.96	167
		36.98	176
		37	172
		37.02	175
		37.04	157
		37.06	145
		37.08	139
		37.1	151
		37.12	121
		37.14	129
		37.16	135
		37.18	154
		37.2	126
		37.22	121
		37.24	119
		37.26	103
		37.28	124
		37.3	111
		37.32	89
		37.34	107
		37.36	99
		37.38	97
		37.4	93
		37.42	79
		37.44	76
		37.46	82
		37.48	71
		37.5	84
		37.52	67
		37.54	55
		37.56	56
		37.58	58
		37.6	59
		37.62	75
		37.64	58
		37.66	57
		37.68	49
		37.7	57
		37.72	62
		37.74	35
		37.76	54
		37.78	50
		37.8	54
		37.82	42
		37.84	48
		37.86	44
		37.88	36
		37.9	38
		37.92	33
		37.94	44
		37.96	32
		37.98	29
		38	34
		38.02	48
		38.04	22
		38.06	24
		38.08	46
		38.1	27
		38.12	27
		38.14	32
		38.16	26
		38.18	29
		38.2	39
		38.22	36
		38.24	30
		38.26	27
		38.28	22
		38.3	20
		38.32	26
		38.34	25
		38.36	19
		38.38	28
		38.4	22
		38.42	30
		38.44	30
		38.46	27
		38.48	26
		38.5	23
		38.52	34
		38.54	30
		38.56	29
		38.58	31
		38.6	36
		38.62	23
		38.64	29
		38.66	22
		38.68	27
		38.7	18
		38.72	18
		38.74	24
		38.76	22
		38.78	23
		38.8	30
		38.82	27
		38.84	24
		38.86	18
		38.88	14
		38.9	23
		38.92	19
		38.94	22
		38.96	28
		38.98	16
		39	19
		39.02	26
		39.04	21
		39.06	20
		39.08	18
		39.1	19
		39.12	28
		39.14	30
		39.16	27
		39.18	20
		39.2	16
		39.22	16
		39.24	22
		39.26	21
		39.28	17
		39.3	21
		39.32	27
		39.34	16
		39.36	19
		39.38	19
		39.4	21
		39.42	26
		39.44	25
		39.46	15
		39.48	18
		39.5	21
		39.52	25
		39.54	16
		39.56	19
		39.58	20
		39.6	18
		39.62	25
		39.64	14
		39.66	19
		39.68	12
		39.7	24
		39.72	17
		39.74	22
		39.76	19
		39.78	28
		39.8	23
		39.82	24
		39.84	18
		39.86	25
		39.88	15
		39.9	11
		39.92	24
		39.94	26
		39.96	22
		39.98	26
		40	17
		40.02	19
		40.04	23
		40.06	17
		40.08	19
		40.1	18
		40.12	21
		40.14	15
		40.16	25
		40.18	19
		40.2	23
		40.22	17
		40.24	15
		40.26	25
		40.28	14
		40.3	26
		40.32	8
		40.34	14
		40.36	23
		40.38	14
		40.4	22
		40.42	25
		40.44	20
		40.46	14
		40.48	23
		40.5	13
		40.52	19
		40.54	17
		40.56	26
		40.58	19
		40.6	24
		40.62	30
		40.64	22
		40.66	18
		40.68	25
		40.7	18
		40.72	23
		40.74	12
		40.76	19
		40.78	17
		40.8	16
		40.82	24
		40.84	23
		40.86	22
		40.88	23
		40.9	21
		40.92	13
		40.94	23
		40.96	18
		40.98	23
		41	23
		41.02	14
		41.04	25
		41.06	18
		41.08	25
		41.1	11
		41.12	21
		41.14	13
		41.16	17
		41.18	20
		41.2	18
		41.22	25
		41.24	17
		41.26	20
		41.28	26
		41.3	25
		41.32	17
		41.34	21
		41.36	24
		41.38	20
		41.4	13
		41.42	18
		41.44	16
		41.46	19
		41.48	21
		41.5	18
		41.52	19
		41.54	17
		41.56	19
		41.58	19
		41.6	15
		41.62	12
		41.64	15
		41.66	25
		41.68	24
		41.7	22
		41.72	18
		41.74	19
		41.76	24
		41.78	14
		41.8	15
		41.82	28
		41.84	25
		41.86	24
		41.88	20
		41.9	26
		41.92	18
		41.94	16
		41.96	25
		41.98	20
		42	21
		42.02	24
		42.04	21
		42.06	23
		42.08	24
		42.1	33
		42.12	18
		42.14	25
		42.16	24
		42.18	21
		42.2	17
		42.22	28
		42.24	18
		42.26	33
		42.28	22
		42.3	15
		42.32	21
		42.34	24
		42.36	18
		42.38	23
		42.4	29
		42.42	30
		42.44	13
		42.46	23
		42.48	25
		42.5	31
		42.52	32
		42.54	26
		42.56	32
		42.58	29
		42.6	26
		42.62	35
		42.64	27
		42.66	25
		42.68	33
		42.7	19
		42.72	25
		42.74	36
		42.76	44
		42.78	40
		42.8	22
		42.82	33
		42.84	29
		42.86	35
		42.88	44
		42.9	32
		42.92	33
		42.94	29
		42.96	35
		42.98	30
		43	28
		43.02	41
		43.04	30
		43.06	32
		43.08	31
		43.1	26
		43.12	21
		43.14	37
		43.16	31
		43.18	29
		43.2	25
		43.22	34
		43.24	28
		43.26	28
		43.28	35
		43.3	39
		43.32	29
		43.34	35
		43.36	34
		43.38	24
		43.4	20
		43.42	27
		43.44	36
		43.46	27
		43.48	28
		43.5	30
		43.52	26
		43.54	29
		43.56	39
		43.58	31
		43.6	23
		43.62	30
		43.64	24
		43.66	28
		43.68	23
		43.7	25
		43.72	23
		43.74	26
		43.76	31
		43.78	19
		43.8	24
		43.82	22
		43.84	27
		43.86	31
		43.88	33
		43.9	31
		43.92	30
		43.94	34
		43.96	20
		43.98	24
		44	34
		44.02	21
		44.04	35
		44.06	24
		44.08	29
		44.1	32
		44.12	32
		44.14	31
		44.16	35
		44.18	21
		44.2	29
		44.22	28
		44.24	23
		44.26	27
		44.28	27
		44.3	34
		44.32	30
		44.34	25
		44.36	34
		44.38	26
		44.4	27
		44.42	24
		44.44	35
		44.46	31
		44.48	41
		44.5	40
		44.52	32
		44.54	47
		44.56	38
		44.58	49
		44.6	33
		44.62	34
		44.64	28
		44.66	37
		44.68	38
		44.7	50
		44.72	32
		44.74	36
		44.76	28
		44.78	42
		44.8	41
		44.82	37
		44.84	37
		44.86	31
		44.88	33
		44.9	23
		44.92	27
		44.94	18
		44.96	28
		44.98	33
		45	28
		45.02	40
		45.04	27
		45.06	30
		45.08	31
		45.1	26
		45.12	27
		45.14	31
		45.16	30
		45.18	23
		45.2	26
		45.22	24
		45.24	26
		45.26	26
		45.28	27
		45.3	24
		45.32	33
		45.34	25
		45.36	20
		45.38	19
		45.4	19
		45.42	25
		45.44	34
		45.46	34
		45.48	22
		45.5	22
		45.52	18
		45.54	14
		45.56	26
		45.58	22
		45.6	25
		45.62	30
		45.64	24
		45.66	21
		45.68	25
		45.7	21
		45.72	25
		45.74	19
		45.76	17
		45.78	24
		45.8	32
		45.82	21
		45.84	19
		45.86	19
		45.88	19
		45.9	25
		45.92	28
		45.94	19
		45.96	37
		45.98	27
		46	14
		46.02	16
		46.04	31
		46.06	18
		46.08	12
		46.1	30
		46.12	22
		46.14	18
		46.16	16
		46.18	29
		46.2	23
		46.22	29
		46.24	18
		46.26	26
		46.28	22
		46.3	23
		46.32	23
		46.34	23
		46.36	24
		46.38	25
		46.4	23
		46.42	27
		46.44	24
		46.46	23
		46.48	22
		46.5	21
		46.52	29
		46.54	22
		46.56	25
		46.58	33
		46.6	26
		46.62	22
		46.64	23
		46.66	26
		46.68	26
		46.7	22
		46.72	24
		46.74	18
		46.76	34
		46.78	21
		46.8	23
		46.82	28
		46.84	26
		46.86	24
		46.88	26
		46.9	19
		46.92	24
		46.94	25
		46.96	23
		46.98	27
		47	27
		47.02	20
		47.04	20
		47.06	29
		47.08	25
		47.1	29
		47.12	20
		47.14	36
		47.16	18
		47.18	31
		47.2	21
		47.22	31
		47.24	29
		47.26	32
		47.28	28
		47.3	25
		47.32	30
		47.34	36
		47.36	28
		47.38	26
		47.4	22
		47.42	24
		47.44	35
		47.46	34
		47.48	26
		47.5	29
		47.52	35
		47.54	29
		47.56	34
		47.58	36
		47.6	35
		47.62	39
		47.64	29
		47.66	35
		47.68	37
		47.7	34
		47.72	38
		47.74	40
		47.76	49
		47.78	42
		47.8	42
		47.82	44
		47.84	44
		47.86	60
		47.88	46
		47.9	48
		47.92	41
		47.94	52
		47.96	51
		47.98	52
		48	62
		48.02	51
		48.04	56
		48.06	62
		48.08	57
		48.1	42
		48.12	56
		48.14	54
		48.16	55
		48.18	43
		48.2	46
		48.22	41
		48.24	40
		48.26	39
		48.28	36
		48.3	48
		48.32	53
		48.34	42
		48.36	45
		48.38	30
		48.4	52
		48.42	42
		48.44	53
		48.46	42
		48.48	33
		48.5	38
		48.52	39
		48.54	40
		48.56	43
		48.58	40
		48.6	38
		48.62	38
		48.64	37
		48.66	41
		48.68	39
		48.7	44
		48.72	39
		48.74	57
		48.76	51
		48.78	52
		48.8	54
		48.82	42
		48.84	54
		48.86	67
		48.88	46
		48.9	44
		48.92	53
		48.94	48
		48.96	57
		48.98	50
		49	55
		49.02	52
		49.04	52
		49.06	62
		49.08	62
		49.1	60
		49.12	52
		49.14	41
		49.16	64
		49.18	66
		49.2	79
		49.22	65
		49.24	64
		49.26	60
		49.28	83
		49.3	74
		49.32	88
		49.34	77
		49.36	72
		49.38	86
		49.4	81
		49.42	80
		49.44	77
		49.46	78
		49.48	96
		49.5	76
		49.52	102
		49.54	68
		49.56	89
		49.58	103
		49.6	94
		49.62	87
		49.64	99
		49.66	89
		49.68	101
		49.7	89
		49.72	74
		49.74	83
		49.76	123
		49.78	112
		49.8	100
		49.82	101
		49.84	91
		49.86	108
		49.88	94
		49.9	106
		49.92	95
		49.94	86
[truncated: 1,503 more rows]

## Sheet: Figure 2F
Figure 2F
		Potential	Current density
		V vs. RHE	A/g
		0.2269	-3.14873
		0.22666	-3.14883
		0.22605	-3.14935
		0.22556	-3.14944
		0.22495	-3.1492
		0.22479	-3.14959
		0.22391	-3.14954
		0.22377	-3.14939
		0.22296	-3.14953
		0.22263	-3.14929
		0.22207	-3.14948
		0.22153	-3.14925
		0.22107	-3.14873
		0.22085	-3.14829
		0.22005	-3.14759
		0.21956	-3.14738
		0.21895	-3.1466
		0.21856	-3.14595
		0.2182	-3.1454
		0.21764	-3.14422
		0.2171	-3.14291
		0.2166	-3.1426
		0.21607	-3.1415
		0.21561	-3.14091
		0.21503	-3.14009
		0.21436	-3.13894
		0.21399	-3.13767
		0.21368	-3.13664
		0.213	-3.13515
		0.21247	-3.13353
		0.21207	-3.13211
		0.21121	-3.13066
		0.21079	-3.12932
		0.21012	-3.1275
		0.20974	-3.12653
		0.20914	-3.1252
		0.20891	-3.12345
		0.20828	-3.12212
		0.20784	-3.12014
		0.20739	-3.11822
		0.20682	-3.11664
		0.20644	-3.11473
		0.20603	-3.11312
		0.20537	-3.11122
		0.20491	-3.10932
		0.20427	-3.10732
		0.20396	-3.10535
		0.20352	-3.10331
		0.20283	-3.10193
		0.20227	-3.09985
		0.20177	-3.09829
		0.20137	-3.09599
		0.20082	-3.09365
		0.20028	-3.092
		0.19993	-3.08943
		0.19919	-3.08724
		0.19896	-3.08535
		0.19846	-3.08286
		0.19793	-3.08088
		0.19738	-3.07911
		0.19684	-3.07679
		0.19611	-3.07537
		0.19614	-3.07284
		0.19551	-3.07085
		0.19481	-3.06861
		0.19455	-3.0661
		0.19389	-3.0643
		0.1934	-3.06186
		0.19273	-3.05942
		0.19239	-3.05762
		0.19175	-3.05511
		0.19123	-3.05269
		0.19076	-3.05077
		0.19039	-3.04871
		0.18994	-3.04762
		0.18937	-3.04555
		0.18851	-3.04349
		0.18829	-3.0412
		0.18787	-3.03911
		0.18717	-3.03695
		0.18688	-3.03492
		0.18654	-3.03254
		0.18577	-3.03058
		0.18521	-3.02852
		0.18459	-3.02627
		0.18433	-3.02481
		0.1839	-3.0229
		0.18328	-3.02115
		0.18271	-3.01965
		0.18228	-3.01715
		0.18178	-3.01519
		0.18144	-3.01346
		0.18096	-3.01151
		0.1804	-3.00972
		0.17982	-3.00784
		0.1794	-3.00607
		0.17885	-3.00431
		0.17834	-3.00207
		0.17798	-3.00095
		0.17742	-2.99899
		0.17694	-2.99722
		0.17631	-2.99652
		0.17599	-2.99455
		0.17549	-2.99298
		0.17509	-2.99143
		0.1746	-2.98955
		0.17377	-2.98812
		0.17336	-2.98668
		0.17278	-2.98538
		0.1724	-2.98425
		0.17181	-2.98275
		0.1714	-2.98155
		0.17088	-2.98078
		0.17039	-2.97963
		0.17006	-2.97883
		0.1694	-2.97728
		0.16872	-2.97585
		0.16843	-2.97536
		0.16781	-2.97396
		0.1672	-2.97257
		0.1666	-2.97165
		0.16656	-2.97058
		0.16586	-2.96954
		0.16528	-2.96872
		0.16482	-2.96742
		0.1641	-2.96777
		0.16413	-2.96707
		0.16337	-2.96629
		0.16288	-2.9653
		0.1622	-2.9644
		0.16166	-2.96397
		0.16146	-2.96304
		0.16081	-2.96189
		0.16026	-2.96182
		0.15981	-2.96086
		0.15932	-2.96022
		0.1592	-2.96003
		0.15851	-2.95947
		0.15776	-2.95942
		0.15751	-2.95905
		0.15681	-2.95843
		0.15647	-2.95826
		0.15608	-2.9577
		0.15571	-2.95782
		0.15478	-2.95722
		0.15445	-2.95678
		0.15374	-2.95679
		0.15338	-2.95662
		0.15306	-2.95621
		0.15218	-2.95653
		0.15198	-2.95617
		0.15163	-2.95612
		0.15076	-2.95633
		0.1504	-2.95606
		0.15	-2.95627
		0.14916	-2.95639
		0.14899	-2.95635
		0.14869	-2.95624
		0.14778	-2.95638
		0.14739	-2.95691
		0.1467	-2.95734
		0.14598	-2.95745
		0.14575	-2.95819
		0.14538	-2.9588
		0.1448	-2.95898
		0.14442	-2.95985
		0.14389	-2.9602
		0.14338	-2.9604
		0.14302	-2.96141
		0.14221	-2.96187
		0.14194	-2.96221
		0.14124	-2.9629
		0.14087	-2.9634
		0.14041	-2.96414
		0.13981	-2.96469
		0.13958	-2.96583
		0.13885	-2.96757
		0.13828	-2.96821
		0.13784	-2.96918
		0.13761	-2.96978
		0.13704	-2.97044
		0.13635	-2.97157
		0.13556	-2.97183
		0.13527	-2.9725
		0.13481	-2.97367
		0.13434	-2.97476
		0.13402	-2.97568
		0.13332	-2.97628
		0.13299	-2.97685
		0.13229	-2.97884
		0.13154	-2.97956
		0.13135	-2.98079
		0.13084	-2.98165
		0.13031	-2.98245
		0.12988	-2.98395
		0.12924	-2.9846
		0.12895	-2.98512
		0.12828	-2.98648
		0.12764	-2.98735
		0.12722	-2.98811
		0.12717	-2.98936
		0.12633	-2.99026
		0.12563	-2.99165
		0.12532	-2.99259
		0.12482	-2.99357
		0.1243	-2.99467
		0.12382	-2.9954
		0.12338	-2.99663
		0.12303	-2.99746
		0.12242	-2.998
		0.12189	-2.99931
		0.1214	-3.00046
		0.1205	-3.00107
		0.12038	-3.00252
		0.11978	-3.00354
		0.1192	-3.00488
		0.1188	-3.00602
		0.11825	-3.00671
		0.11772	-3.00773
		0.11738	-3.0088
		0.11691	-3.00958
		0.11653	-3.01016
		0.11567	-3.01109
		0.11543	-3.01182
		0.1149	-3.01281
		0.11432	-3.01318
		0.11376	-3.01424
		0.11339	-3.01588
		0.11299	-3.01674
		0.11204	-3.01788
		0.11188	-3.01812
		0.11149	-3.0187
		0.11082	-3.01977
		0.11013	-3.01985
		0.10969	-3.02019
		0.10937	-3.02108
		0.10881	-3.0216
		0.10839	-3.02241
		0.10767	-3.02271
		0.10732	-3.02327
		0.10679	-3.02425
		0.10658	-3.02447
		0.10583	-3.02522
		0.10529	-3.02554
		0.10477	-3.02588
		0.1043	-3.02664
		0.10395	-3.0268
		0.10323	-3.02665
		0.10281	-3.02737
		0.10269	-3.0275
		0.10164	-3.02771
		0.10135	-3.02784
		0.10099	-3.02852
		0.10051	-3.0233
		0.0999	-3.0237
		0.0993	-3.02443
		0.09888	-3.0248
		0.09837	-3.02492
		0.09761	-3.02531
		0.09731	-3.02509
		0.09683	-3.02503
		0.09644	-3.0261
		0.09606	-3.02606
		0.09552	-3.02597
		0.09479	-3.02636
		0.09441	-3.02627
		0.09402	-3.02693
		0.09343	-3.02734
		0.09298	-3.02694
		0.09256	-3.02716
		0.0919	-3.02686
		0.09141	-3.02699
		0.09094	-3.02679
		0.09001	-3.02629
		0.08959	-3.02668
		0.0892	-3.02618
		0.08912	-3.02578
		0.08841	-3.02619
		0.08793	-3.02644
		0.08728	-3.02666
		0.087	-3.0268
		0.08635	-3.02615
		0.08579	-3.02577
		0.08513	-3.02593
		0.08498	-3.02531
		0.08442	-3.02464
		0.08389	-3.02476
		0.08325	-3.02444
		0.08271	-3.02399
		0.08239	-3.0236
		0.08177	-3.02369
		0.08136	-3.0235
		0.08087	-3.02305
		0.08058	-3.02319
		0.07991	-3.02268
		0.07918	-3.02229
		0.07861	-3.02233
		0.07828	-3.02174
		0.07793	-3.02116
		0.07738	-3.02092
		0.07691	-3.02036
		0.07647	-3.02016
		0.07584	-3.01968
		0.07534	-3.01988
		0.07489	-3.01951
		0.07446	-3.01909
		0.0738	-3.01894
		0.07332	-3.01831
		0.073	-3.01763
		0.07273	-3.01792
		0.07198	-3.01705
		0.0713	-3.01697
		0.0708	-3.01713
		0.0706	-3.0167
		0.0698	-3.01627
		0.06932	-3.01608
		0.06894	-3.01576
		0.06836	-3.01659
		0.0676	-3.01627
		0.06727	-3.01604
		0.0669	-3.01604
		0.06638	-3.01546
		0.06573	-3.01568
		0.06512	-3.0155
		0.06486	-3.01501
		0.06421	-3.01579
		0.0636	-3.01549
		0.06338	-3.01527
		0.06294	-3.01596
		0.06218	-3.01612
		0.06197	-3.01728
		0.06137	-3.01744
		0.06083	-3.01734
		0.06017	-3.01739
		0.05994	-3.01746
		0.0593	-3.01776
		0.05879	-3.01807
		0.0584	-3.01842
		0.05801	-3.01902
		0.05728	-3.01916
		0.0569	-3.01924
		0.05656	-3.02021
		0.05604	-3.02069
		0.05525	-3.02145
		0.05493	-3.02235
		0.05441	-3.02297
		0.05385	-3.02364
		0.05327	-3.02434
		0.05295	-3.02473
		0.05229	-3.02533
		0.05178	-3.02601
		0.05146	-3.02674
		0.05083	-3.02753
		0.05024	-3.02836
		0.04985	-3.02988
		0.04934	-3.0305
		0.04885	-3.03099
		0.04837	-3.0324
		0.0477	-3.03332
		0.04734	-3.03418
		0.04692	-3.03554
		0.04632	-3.03667
		0.04566	-3.03778
		0.04515	-3.03937
		0.04493	-3.04053
		0.04429	-3.0417
		0.04363	-3.043
		0.04351	-3.04463
		0.04269	-3.04671
		0.04222	-3.04807
		0.04198	-3.0501
		0.04138	-3.05152
		0.04095	-3.05291
		0.04025	-3.05535
		0.03986	-3.05654
		0.03932	-3.0578
		0.03887	-3.0598
		0.03826	-3.06145
		0.03811	-3.06329
		0.03762	-3.06557
		0.03689	-3.06728
		0.0364	-3.07054
		0.03581	-3.07235
		0.03558	-3.07441
		0.03483	-3.07636
		0.03452	-3.07809
		0.03392	-3.08049
		0.03332	-3.0829
		0.03294	-3.08471
		0.03251	-3.08738
		0.03202	-3.08937
		0.03131	-3.09149
		0.03079	-3.094
		0.03053	-3.09659
		0.02985	-3.09948
		0.02936	-3.10225
		0.02884	-3.10495
		0.0283	-3.10731
		0.02788	-3.10965
		0.02748	-3.1124
		0.02711	-3.11477
		0.02659	-3.11693
		0.02586	-3.12004
		0.02531	-3.12261
		0.02474	-3.12542
		0.02455	-3.1288
		0.02378	-3.13137
		0.02337	-3.13442
		0.02276	-3.13755
		0.02246	-3.14022
		0.02172	-3.14326
		0.02129	-3.14632
		0.02078	-3.14938
		0.02033	-3.15246
		0.02	-3.15553
		0.01934	-3.15901
		0.01874	-3.16208
		0.01824	-3.16498
		0.01775	-3.16861
		0.0176	-3.17218
		0.01676	-3.17556
		0.01633	-3.17965
		0.01567	-3.18276
		0.01536	-3.18603
		0.01473	-3.18962
		0.01421	-3.19315
		0.01375	-3.19642
		0.01335	-3.20017
		0.01289	-3.20348
		0.01222	-3.20753
		0.01195	-3.21118
		0.01141	-3.21478
		0.01079	-3.21987
		0.01067	-3.22346
		0.00994	-3.22748
		0.00918	-3.23114
		0.00899	-3.23402
		0.00852	-3.23841
		0.008	-3.24263
		0.00729	-3.24637
		0.00677	-3.25063
		0.00642	-3.25425
		0.00566	-3.2589
		0.00546	-3.26311
		0.00487	-3.26717
		0.00433	-3.27229
		0.00386	-3.27686
		0.00356	-3.28104
		0.00278	-3.28523
		0.00237	-3.2895
		0.00196	-3.29403
		0.0015	-3.29815
		0.000928578	-3.30209
		0.000391823	-3.30719
		-0.000100079	-3.31154
		-0.000690597	-3.31611
		-0.0013	-3.32083
		-0.00192	-3.32654
		-0.0025	-3.33204
		-0.00281	-3.33717
		-0.00353	-3.34199
		-0.00407	-3.34634
		-0.00462	-3.35189
		-0.00498	-3.3564
		-0.0054	-3.36079
		-0.00584	-3.36634
		-0.00643	-3.37041
		-0.00708	-3.37601
		-0.00762	-3.38108
		-0.00812	-3.38577
		-0.0085	-3.392
		-0.00898	-3.39717
		-0.00942	-3.40217
		-0.01014	-3.40758
		-0.01045	-3.41241
		-0.01079	-3.41769
		-0.0118	-3.42266
		-0.01198	-3.42738
		-0.01227	-3.43273
		-0.01311	-3.43804
		-0.01344	-3.44303
		-0.01406	-3.4493
		-0.0147	-3.45421
		-0.01494	-3.46032
		-0.01526	-3.46546
		-0.01603	-3.47107
		-0.01641	-3.47606
		-0.01713	-3.48151
		-0.01759	-3.48709
		-0.01797	-3.49241
		-0.01873	-3.49727
		-0.01914	-3.50277
		-0.01964	-3.50889
		-0.01995	-3.51356
		-0.02053	-3.52001
		-0.02106	-3.52567
		-0.02157	-3.53146
		-0.02201	-3.53782
		-0.02237	-3.54348
		-0.02307	-3.54899
		-0.0235	-3.55475
		-0.02401	-3.56043
		-0.02453	-3.56615
		-0.02495	-3.57178
		-0.02547	-3.57786
		-0.02593	-3.58385
		-0.02674	-3.58923
		-0.02723	-3.59532
		-0.02753	-3.60087
		-0.02793	-3.60708
		-0.0283	-3.61289
		-0.02886	-3.61877
		-0.02962	-3.62447
		-0.02987	-3.63098
		-0.0306	-3.63636
		-0.03104	-3.6422
		-0.03132	-3.64837
		-0.03169	-3.65391
		-0.03261	-3.66019
		-0.03279	-3.66609
		-0.03362	-3.67209
		-0.03418	-3.67944
		-0.03434	-3.68554
		-0.03489	-3.6922
		-0.03525	-3.69761
		-0.03598	-3.70358
		-0.0365	-3.71075
		-0.03722	-3.71658
		-0.03757	-3.72256
		-0.03768	-3.72947
		-0.03838	-3.73599
		-0.0392	-3.74209
		-0.0396	-3.74853
		-0.03978	-3.75518
		-0.04056	-3.76316
		-0.04105	-3.76954
		-0.04149	-3.7761
		-0.04191	-3.78215
		-0.04247	-3.78948
		-0.04302	-3.79625
		-0.04356	-3.80222
		-0.04383	-3.80873
		-0.04462	-3.81637
		-0.04491	-3.82288
		-0.0458	-3.82974
		-0.04624	-3.83642
		-0.04638	-3.84342
		-0.04695	-3.85164
		-0.04707	-3.85903
		-0.04793	-3.86577
		-0.04833	-3.87316
		-0.04909	-3.88046
		-0.04968	-3.88786
		-0.04998	-3.89479
		-0.05061	-3.90187
		-0.05098	-3.91004
		-0.05154	-3.91749
		-0.05192	-3.92445
		-0.05243	-3.9323
		-0.05322	-3.93961
		-0.05353	-3.94706
		-0.05391	-3.95502
		-0.05462	-3.96247
		-0.05522	-3.97077
		-0.0555	-3.97903
		-0.05593	-3.98691
		-0.05664	-3.99428
		-0.05699	-4.0028
		-0.05768	-4.01082
		-0.05816	-4.01904
		-0.05863	-4.02706
		-0.05884	-4.0361
		-0.05925	-4.0452
		-0.05985	-4.05371
		-0.06075	-4.06285
		-0.06096	-4.07103
		-0.06147	-4.0787
		-0.06217	-4.08806
		-0.06238	-4.09697
		-0.06274	-4.10538
		-0.0635	-4.11443
		-0.06412	-4.12343
		-0.06444	-4.13255
		-0.06497	-4.1418
		-0.06547	-4.1511
		-0.06598	-4.16169
		-0.06654	-4.17034
		-0.06692	-4.17958
		-0.06767	-4.18977
		-0.06785	-4.19887
		-0.06838	-4.20958
		-0.06882	-4.21852
		-0.06965	-4.22866
		-0.06994	-4.23874
		-0.07028	-4.24854
		-0.07101	-4.25885
		-0.07154	-4.26792
		-0.07186	-4.27836
		-0.07259	-4.28938
		-0.07303	-4.30004
		-0.0737	-4.31005
		-0.07421	-4.32047
		-0.07465	-4.33077
		-0.07487	-4.34196
		-0.07563	-4.35223
		-0.07608	-4.36302
		-0.07648	-4.37402
		-0.07692	-4.38498
		-0.07731	-4.3956
		-0.07814	-4.40704
		-0.07839	-4.41782
		-0.07922	-4.42929
		-0.0795	-4.44073
		-0.07986	-4.45239
		-0.08028	-4.46428
		-0.08102	-4.47584
		-0.0816	-4.48702
		-0.08207	-4.49884
		-0.08264	-4.5106
		-0.08305	-4.52284
		-0.08307	-4.53548
		-0.08416	-4.54709
		-0.08472	-4.56
		-0.0852	-4.57299
		-0.0855	-4.58534
		-0.08605	-4.59814
		-0.08659	-4.61066
		-0.08688	-4.62346
		-0.08748	-4.63647
		-0.08801	-4.64876
		-0.08858	-4.66194
		-0.08867	-4.67544
		-0.08958	-4.68839
		-0.08989	-4.70248
		-0.09042	-4.71523
		-0.09091	-4.72924
		-0.09152	-4.74373
		-0.092	-4.75749
		-0.09264	-4.77146
		-0.09292	-4.78543
		-0.09362	-4.7999
		-0.09399	-4.81429
		-0.09464	-4.82747
		-0.09532	-4.84228
		-0.09533	-4.85735
		-0.09606	-4.87183
		-0.09655	-4.887
		-0.09701	-4.90163
		-0.09746	-4.91678
		-0.09825	-4.93227
		-0.09852	-4.94726
		-0.09909	-4.9626
		-0.0995	-4.9774
		-0.10005	-4.99305
		-0.10052	-5.00908
		-0.10102	-5.02462
		-0.10127	-5.03999
		-0.10213	-5.05593
		-0.10251	-5.07167
		-0.10307	-5.08734
		-0.10371	-5.10327
		-0.10383	-5.11876
		-0.10458	-5.13006
		-0.10481	-5.14589
		-0.10565	-5.16245
		-0.10618	-5.17915
		-0.10644	-5.19576
		-0.10691	-5.21254
		-0.10746	-5.22893
		-0.10785	-5.24532
		-0.10838	-5.26234
		-0.10892	-5.27965
		-0.10932	-5.29673
		-0.11008	-5.31458
		-0.11058	-5.33223
		-0.11119	-5.35033
		-0.11126	-5.36794
		-0.11189	-5.38517
		-0.11261	-5.40228
		-0.11285	-5.41982
		-0.11339	-5.4379
		-0.11373	-5.4554
		-0.11418	-5.47321
		-0.11467	-5.49169
		-0.11531	-5.50955
		-0.11569	-5.52767
		-0.11625	-5.54584
		-0.11677	-5.56427
		-0.11709	-5.58293
		-0.11752	-5.60109
		-0.11789	-5.6193
		-0.11896	-5.638
		-0.11925	-5.65672
		-0.11954	-5.67457
		-0.12048	-5.69301
		-0.12066	-5.71166
		-0.12129	-5.73033
		-0.12185	-5.74861
		-0.12198	-5.76757
		-0.12275	-5.78633
		-0.12324	-5.80559
		-0.12384	-5.82416
		-0.12408	-5.84369
		-0.12483	-5.86259
		-0.12523	-5.88143
		-0.12549	-5.9005
		-0.12618	-5.91877
		-0.12658	-5.93748
		-0.12721	-5.95706
		-0.12764	-5.97572
		-0.12837	-5.9951
		-0.12882	-6.01463
		-0.12909	-6.0337
		-0.12944	-6.05315
		-0.13035	-6.07215
		-0.13065	-6.09141
		-0.13101	-6.11078
		-0.13175	-6.12985
		-0.13212	-6.15019
		-0.13249	-6.16891
		-0.13318	-6.18821
		-0.13377	-6.20836
		-0.13414	-6.22701
		-0.13478	-6.2466
		-0.13521	-6.26628
		-0.13579	-6.2855
		-0.13614	-6.30649
		-0.13667	-6.32608
		-0.13718	-6.34528
		-0.13783	-6.3648
		-0.13815	-6.38369
		-0.13863	-6.40343
		-0.13929	-6.42281
		-0.1397	-6.4415
		-0.14027	-6.46144
		-0.14063	-6.48082
		-0.14113	-6.4998
		-0.14151	-6.51956
		-0.14209	-6.53888
		-0.14276	-6.55954
		-0.1433	-6.57882
		-0.14362	-6.59797
		-0.14423	-6.6175
		-0.14487	-6.63659
		-0.14511	-6.65613
		-0.14556	-6.67529
		-0.14644	-6.69406
		-0.14655	-6.71297
		-0.1474	-6.73174
		-0.14781	-6.75076
		-0.14824	-6.76955
		-0.14867	-6.78919
		-0.14922	-6.80871
		-0.14947	-6.82832
		-0.15013	-6.84662
		-0.15054	-6.86488
		-0.15123	-6.88375
		-0.15168	-6.90184
		-0.15213	-6.92007
		-0.15271	-6.93808
		-0.15322	-6.95584
		-0.1538	-6.97437
		-0.15443	-6.9922
		-0.15484	-7.01015
		-0.15523	-7.02672
		-0.15566	-7.04372
		-0.15639	-7.06221
		-0.15666	-7.07882
		-0.15711	-7.09481
		-0.15777	-7.11226
		-0.15833	-7.12839
		-0.15866	-7.14423
		-0.15917	-7.16079
		-0.15979	-7.17667
		-0.16011	-7.19241
		-0.16078	-7.20801
		-0.16142	-7.22274
		-0.16161	-7.2392
		-0.16223	-7.25368
		-0.16291	-7.26841
		-0.16331	-7.28275
		-0.16396	-7.2965
		-0.16422	-7.31091
		-0.16465	-7.32429
		-0.16515	-7.33706
		-0.16574	-7.35041
		-0.16605	-7.3623
		-0.16676	-7.37466
		-0.16733	-7.38721
		-0.16752	-7.39852
		-0.1684	-7.41123
		-0.16878	-7.42225
		-0.16927	-7.43314
		-0.16967	-7.44367
		-0.1704	-7.45448
		-0.1708	-7.46489
		-0.17127	-7.47401
		-0.1718	-7.48278
		-0.17218	-7.49164
		-0.17278	-7.50026
		-0.17334	-7.50827
		-0.17373	-7.51654
		-0.17397	-7.52351
		-0.17465	-7.53128
		-0.1752	-7.53802
		-0.17571	-7.54352
		-0.17637	-7.55021
		-0.17687	-7.55561
		-0.1774	-7.56093
		-0.17771	-7.56565
		-0.17795	-7.57004
		-0.17888	-7.5745
		-0.17901	-7.57815
		-0.17967	-7.58076
		-0.18025	-7.58449
		-0.18059	-7.58721
		-0.18109	-7.58922
		-0.18163	-7.59198
		-0.18222	-7.59334
		-0.18258	-7.59443
		-0.1831	-7.59519
		-0.18372	-7.59556
		-0.18424	-7.59546
		-0.18482	-7.59587
		-0.18544	-7.59545
		-0.18581	-7.59469
		-0.18627	-7.5933
		-0.18675	-7.59206
		-0.18742	-7.59065
		-0.18769	-7.58816
		-0.18826	-7.58581
		-0.18879	-7.58308
		-0.18936	-7.58064
		-0.18975	-7.57753
		-0.19	-7.5735
		-0.19065	-7.56951
		-0.19121	-7.56553
		-0.1915	-7.56046
		-0.19225	-7.55593
		-0.1928	-7.55132
		-0.19324	-7.54603
		-0.19375	-7.54192
		-0.19425	-7.5368
		-0.19475	-7.53063
		-0.19502	-7.52481
		-0.19563	-7.5186
		-0.1964	-7.51255
		-0.19673	-7.50543
		-0.19727	-7.4981
		-0.19782	-7.49158
		-0.19825	-7.48427
		-0.19879	-7.47703
		-0.19914	-7.47003
		-0.19957	-7.46195
		-0.20024	-7.45401
		-0.20079	-7.44651
		-0.20123	-7.4385
		-0.20197	-7.42974
		-0.20217	-7.42097
		-0.2028	-7.41324
		-0.20327	-7.40423
		-0.20376	-7.39553
		-0.2043	-7.38682
		-0.20478	-7.37852
		-0.20531	-7.36961
		-0.20562	-7.36106
		-0.20643	-7.35285
		-0.2067	-7.34657
		-0.20734	-7.33791
		-0.20751	-7.32839
		-0.20846	-7.31907
		-0.20887	-7.31032
		-0.20914	-7.30103
		-0.20959	-7.29119
		-0.21023	-7.28174
		-0.21056	-7.27232
		-0.21102	-7.26344
		-0.21161	-7.25345
		-0.21229	-7.24466
		-0.21273	-7.23583
		-0.21325	-7.22639
		-0.2137	-7.21769
		-0.21416	-7.20781
		-0.21472	-7.19857
		-0.21523	-7.19006
		-0.21578	-7.18073
		-0.2164	-7.1709
		-0.21691	-7.16177
		-0.21719	-7.1522
		-0.21787	-7.14285
		-0.21846	-7.13378
		-0.21877	-7.12438
		-0.21929	-7.11631
		-0.21995	-7.10741
		-0.22025	-7.09879
		-0.22083	-7.08906
		-0.22118	-7.08037
		-0.2216	-7.07223
		-0.22239	-7.06307
		-0.22278	-7.05394
		-0.22324	-7.04516
		-0.22369	-7.03678
		-0.22426	-7.02837
		-0.2246	-7.02016
		-0.22531	-7.01148
		-0.22573	-7.00357
		-0.22642	-6.99478
		-0.22674	-6.98676
		-0.22731	-6.97775
		-0.228	-6.96923
		-0.22822	-6.9618
		-0.22869	-6.9534
		-0.22932	-6.94446
		-0.22957	-6.93697
		-0.22999	-6.92844
		-0.23069	-6.92097
		-0.23131	-6.91303
		-0.23172	-6.90531
		-0.23227	-6.89774
		-0.23262	-6.89036
		-0.23312	-6.88244
		-0.23379	-6.87504
		-0.23445	-6.8676
		-0.23486	-6.86024
		-0.2355	-6.85298
		-0.23571	-6.84474
		-0.23629	-6.83926
		-0.23662	-6.83188
		-0.23724	-6.82446
		-0.23784	-6.81829
		-0.23817	-6.81134
		-0.23896	-6.80423
		-0.23922	-6.79743
		-0.23975	-6.7906
		-0.24022	-6.78373
		-0.24095	-6.77728
		-0.24131	-6.77068
		-0.24183	-6.76378
		-0.24214	-6.75705
		-0.2429	-6.75128
		-0.24332	-6.74412
		-0.24394	-6.73829
		-0.24428	-6.73299
		-0.24488	-6.7273
		-0.24526	-6.72202
		-0.24558	-6.71573
		-0.24635	-6.70985
		-0.24677	-6.70434
		-0.24691	-6.69825
		-0.2476	-6.692
		-0.24833	-6.68612
		-0.24862	-6.68061
		-0.24917	-6.67532
		-0.24968	-6.66997
		-0.25023	-6.66437
		-0.25074	-6.65819
		-0.25121	-6.65382
		-0.25184	-6.64843
		-0.25221	-6.64332
		-0.25248	-6.63775
		-0.25302	-6.63265
		-0.25397	-6.62778
		-0.25441	-6.62238
		-0.25456	-6.61629
		-0.25525	-6.61196
		-0.25575	-6.60723
		-0.25625	-6.60224
		-0.25675	-6.59717
		-0.25693	-6.59316
		-0.25783	-6.58819
		-0.25791	-6.58348
		-0.25873	-6.57927
		-0.25932	-6.57449
		-0.25973	-6.56992
		-0.26006	-6.56604
		-0.26081	-6.5614
		-0.26122	-6.55693
		-0.26185	-6.55303
		-0.26207	-6.54885
		-0.26272	-6.54462
		-0.26321	-6.54104
		-0.26386	-6.5365
		-0.2644	-6.53349
		-0.26473	-6.52962
		-0.26538	-6.5256
		-0.26585	-6.52247
		-0.26618	-6.51847
		-0.26683	-6.51532
		-0.2673	-6.51074
		-0.26786	-6.50701
		-0.26833	-6.50393
		-0.26864	-6.5001
		-0.26929	-6.49599
		-0.26997	-6.49326
		-0.27033	-6.49044
		-0.27049	-6.48786
		-0.27124	-6.48497
		-0.27172	-6.48131
		-0.27231	-6.47792
		-0.27277	-6.47499
		-0.27342	-6.47141
		-0.27368	-6.46821
		-0.27416	-6.46533
		-0.27474	-6.46219
		-0.27519	-6.4592
		-0.27547	-6.45602
		-0.27631	-6.45354
		-0.27662	-6.45097
		-0.27721	-6.44827
		-0.27777	-6.44609
		-0.27848	-6.44347
		-0.2788	-6.44033
		-0.27918	-6.43828
		-0.27982	-6.43579
		-0.28024	-6.43249
		-0.2807	-6.42985
		-0.2812	-6.42742
		-0.28171	-6.42547
		-0.28231	-6.42242
		-0.2829	-6.42056
		-0.28311	-6.41817
		-0.28356	-6.41582
		-0.28435	-6.41367
		-0.28487	-6.41117
		-0.28516	-6.40871
		-0.28592	-6.40681
		-0.28612	-6.40409
		-0.28682	-6.40224
		-0.28737	-6.40012
		-0.28779	-6.39824
		-0.28821	-6.39551
		-0.28866	-6.39393
		-0.28928	-6.39144
		-0.28973	-6.39015
		-0.28996	-6.38834
		-0.29074	-6.38658
		-0.29114	-6.38511
		-0.29155	-6.38236
		-0.29237	-6.38091
		-0.29266	-6.37857
		-0.29288	-6.37662
		-0.29372	-6.37539
		-0.29427	-6.37256
		-0.29463	-6.3709
		-0.29508	-6.37007
		-0.29582	-6.36822
		-0.29628	-6.36789
		-0.29647	-6.366
		-0.29712	-6.36466
		-0.2975	-6.36268
		-0.29823	-6.36073
		-0.2986	-6.35977
		-0.29944	-6.35819
		-0.29966	-6.35622
		-0.30017	-6.35446
		-0.30062	-6.35264
		-0.30133	-6.35129
		-0.30184	-6.35007
		-0.30218	-6.34795
		-0.30258	-6.34688
		-0.30327	-6.34601
		-0.3038	-6.3444
		-0.30415	-6.34319
		-0.30506	-6.34116
		-0.3051	-6.33972
		-0.3057	-6.33815
		-0.30606	-6.33635
		-0.30668	-6.3344
		-0.30722	-6.33263
		-0.30775	-6.33126
		-0.30805	-6.3307
		-0.30889	-6.32558
		-0.30934	-6.32098
		-0.30993	-6.32075
		-0.31018	-6.31909
		-0.31054	-6.31754
		-0.31129	-6.3167
		-0.31178	-6.31596
		-0.31214	-6.31418
		-0.31275	-6.31298
		-0.31339	-6.31186
		-0.31376	-6.31095
		-0.31402	-6.30973
		-0.31467	-6.30845
		-0.31506	-6.30818
		-0.31558	-6.30712
		-0.31609	-6.30634
		-0.31687	-6.30527
		-0.31707	-6.30372
		-0.31755	-6.30305
		-0.31832	-6.3016
		-0.31893	-6.30026
		-0.31915	-6.29947
		-0.31977	-6.2984
		-0.3201	-6.29773
		-0.32072	-6.29655
		-0.32117	-6.29578
		-0.32175	-6.29609
		-0.3223	-6.29478
		-0.32275	-6.29395
		-0.3232	-6.29297
		-0.32371	-6.29158
		-0.32413	-6.29127
		-0.32479	-6.29026
		-0.32502	-6.28854
		-0.32533	-6.28797
		-0.32631	-6.2871
		-0.32672	-6.2858
		-0.32728	-6.28523
		-0.32779	-6.28426
		-0.32831	-6.28416
		-0.32871	-6.28328
		-0.32915	-6.28289
		-0.32936	-6.28146
		-0.3302	-6.28008
		-0.33046	-6.27951
		-0.33101	-6.279
		-0.3319	-6.27681
		-0.33222	-6.27662
		-0.33273	-6.27546
		-0.3333	-6.27447
		-0.33368	-6.27432
		-0.33435	-6.27316
		-0.33449	-6.27213
		-0.33511	-6.27162
		-0.33559	-6.27077
		-0.33609	-6.26983
		-0.33657	-6.26888
		-0.33701	-6.2685
		-0.33758	-6.26772
		-0.33823	-6.26647
		-0.33864	-6.26592
		-0.33905	-6.26496
		-0.33959	-6.2636
		-0.3404	-6.264
		-0.34082	-6.26279
		-0.34124	-6.26212
		-0.34165	-6.26289
		-0.34243	-6.26162
		-0.34269	-6.26044
		-0.3432	-6.26028
		-0.34361	-6.25957
		-0.3444	-6.25813
		-0.34467	-6.25714
		-0.34523	-6.25672
		-0.34569	-6.25611
		-0.34605	-6.25556
		-0.34691	-6.25528
		-0.34713	-6.25524
		-0.34778	-6.25474
		-0.34833	-6.25455
		-0.34864	-6.25367
		-0.34907	-6.25267
		-0.34955	-6.25253
		-0.35017	-6.25168
		-0.35079	-6.25098
		-0.35128	-6.25028
		-0.35168	-6.24987
		-0.35236	-6.24905
		-0.35271	-6.24869
		-0.35329	-6.24827
		-0.35375	-6.24832
		-0.35433	-6.24816
		-0.35451	-6.24766
		-0.35513	-6.24729
		-0.35576	-6.24615
		-0.35643	-6.24671
		-0.35663	-6.24579
		-0.35701	-6.24503
		-0.35773	-6.24428
		-0.3584	-6.24398
		-0.35853	-6.24383
		-0.3591	-6.2434
		-0.35988	-6.24339
		-0.36021	-6.24219
		-0.36069	-6.24226
		-0.36142	-6.24156
		-0.36177	-6.24177
		-0.3623	-6.24114
		-0.36267	-6.24127
		-0.36319	-6.24123
		-0.36378	-6.24087
		-0.36432	-6.24041
		-0.36466	-6.23976
		-0.3652	-6.24002
		-0.36571	-6.24042
		-0.36651	-6.2401
		-0.3665	-6.24045
		-0.36734	-6.24083
		-0.36774	-6.24023
		-0.36811	-6.24017
		-0.36894	-6.24054
		-0.36917	-6.24038
		-0.36973	-6.24008
		-0.37021	-6.23995
		-0.3706	-6.2402
		-0.3713	-6.241
		-0.37162	-6.24044
		-0.37215	-6.24132
		-0.37269	-6.24189
		-0.37306	-6.2424
		-0.37367	-6.24283
		-0.37425	-6.24253
		-0.3747	-6.24264
		-0.37518	-6.24405
		-0.37585	-6.24351
		-0.37623	-6.24335
		-0.37687	-6.2434
		-0.37716	-6.24366
		-0.37781	-6.2439
		-0.37823	-6.24427
		-0.37841	-6.24516
		-0.37902	-6.24565
		-0.37993	-6.24571
		-0.38028	-6.24735
		-0.38078	-6.24743
		-0.38151	-6.24733
		-0.38191	-6.24828
		-0.38203	-6.24845
		-0.38279	-6.24868
		-0.38326	-6.24968
		-0.38381	-6.25018
		-0.38422	-6.25094
		-0.38484	-6.25144
		-0.38527	-6.25217
		-0.38569	-6.25311
		-0.38625	-6.25327
		-0.38695	-6.25474
		-0.38704	-6.25509
		-0.38764	-6.25561
		-0.38797	-6.25717
		-0.38856	-6.25704
		-0.38928	-6.25788
		-0.38964	-6.26001
		-0.39039	-6.25987
		-0.39089	-6.26075
		-0.39096	-6.26176
		-0.39168	-6.26292
		-0.39232	-6.26538
		-0.39268	-6.26612
		-0.39321	-6.26707
		-0.39355	-6.2685
		-0.39409	-6.2687
		-0.39466	-6.27013
		-0.39508	-6.27086
		-0.39549	-6.27197
		-0.39608	-6.27355
		-0.39675	-6.27481
		-0.39707	-6.27602
		-0.39784	-6.27786
		-0.39822	-6.27909
		-0.39873	-6.28131
		-0.39863	-6.28266
		-0.39963	-6.28122
		-0.39885	-6.1716
		-0.39828	-5.9814
		-0.39797	-5.80016
		-0.39723	-5.62535
		-0.39671	-5.45695
		-0.39643	-5.2941
		-0.39579	-5.1363
		-0.39546	-4.98304
		-0.39476	-4.83181
		-0.39445	-4.68472
		-0.39372	-4.5419
		-0.39312	-4.40138
		-0.39294	-4.26469
		-0.39223	-4.12984
		-0.39166	-3.99751
		-0.39122	-3.87001
		-0.39084	-3.74446
		-0.39045	-3.62134
		-0.38991	-3.49989
		-0.3892	-3.38087
		-0.38893	-3.26478
		-0.38831	-3.15088
		-0.38766	-3.03852
		-0.38732	-2.9288
		-0.38684	-2.82039
		-0.38627	-2.71486
		-0.38565	-2.61094
		-0.38543	-2.50986
		-0.38482	-2.40968
		-0.38432	-2.31081
		-0.38364	-2.21312
		-0.3833	-2.11848
		-0.38283	-2.02379
		-0.38248	-1.93259
		-0.38185	-1.84239
		-0.38154	-1.75245
		-0.38088	-1.66524
		-0.37982	-1.54957
		-0.37925	-1.43588
		-0.37904	-1.35266
		-0.37845	-1.2719
		-0.37786	-1.19199
		-0.37748	-1.1136
		-0.37703	-1.03688
		-0.37654	-0.96046
		-0.37564	-0.88628
		-0.37551	-0.81263
		-0.37499	-0.74015
		-0.37443	-0.66883
		-0.37394	-0.59866
		-0.37353	-0.52947
		-0.37294	-0.4613
		-0.37236	-0.39308
		-0.37214	-0.32722
		-0.37142	-0.26211
		-0.3709	-0.19815
		-0.37045	-0.13513
		-0.3696	-0.05149
		-0.36935	0.03009
		-0.36867	0.09001
		-0.36816	0.14867
		-0.36788	0.20661
		-0.36707	0.26362
		-0.36605	0.33948
		-0.36575	0.41328
		-0.3652	0.46812
		-0.36482	0.52111
		-0.36421	0.57323
		-0.36389	0.62524
		-0.36338	0.676
		-0.36264	0.72592
		-0.3622	0.77594
		-0.36168	0.82428
		-0.36125	0.87275
		-0.36074	0.92031
		-0.3603	0.9679
		-0.36007	1.01385
		-0.35941	1.05949
		-0.35868	1.10537
		-0.35817	1.15002
		-0.35784	1.19394
		-0.35723	1.2387
		-0.3566	1.28228
		-0.35604	1.32607
		-0.35595	1.37125
		-0.35525	1.41519
		-0.35462	1.45893
		-0.35409	1.50102
		-0.35382	1.54207
		-0.35336	1.58268
		-0.35289	1.62155
		-0.35224	1.65973
		-0.3517	1.69695
		-0.35113	1.73372
		-0.35053	1.77041
		-0.35019	1.806
		-0.34996	1.84072
		-0.34938	1.87627
		-0.34873	1.91021
		-0.34827	1.94385
		-0.34798	1.97752
		-0.34718	2.01051
		-0.34637	2.04401
		-0.34629	2.07628
		-0.34574	2.10765
		-0.34563	2.13923
		-0.34465	2.16974
		-0.34438	2.2004
		-0.34356	2.22982
		-0.34341	2.25919
		-0.34259	2.28868
		-0.34208	2.31742
		-0.34187	2.34517
		-0.34136	2.37439
		-0.34076	2.40193
		-0.34018	2.42959
		-0.3397	2.45713
		-0.33928	2.4832
		-0.3388	2.5097
		-0.33832	2.53568
		-0.33762	2.56177
		-0.33728	2.58664
		-0.33636	2.61152
		-0.33626	2.63638
		-0.33549	2.66096
		-0.33504	2.68476
		-0.33488	2.70904
		-0.33432	2.73228
		-0.33356	2.75514
		-0.33323	2.77874
		-0.3327	2.80137
		-0.33232	2.82363
		-0.33164	2.84646
		-0.33117	2.86738
		-0.33081	2.88888
		-0.33022	2.91038
		-0.32967	2.93144
		-0.32931	2.95235
		-0.32885	2.97299
		-0.32811	2.99366
		-0.32768	3.01443
		-0.32715	3.03438
		-0.3267	3.05429
		-0.32623	3.07378
		-0.32578	3.09268
		-0.32512	3.11188
		-0.32461	3.12998
		-0.32426	3.14873
		-0.32367	3.1674
		-0.3234	3.18526
		-0.32257	3.20326
		-0.32232	3.22119
		-0.32183	3.23842
		-0.32127	3.25732
		-0.32076	3.27451
		-0.32035	3.29176
		-0.31969	3.3084
		-0.31883	3.33212
		-0.3185	3.3566
		-0.31775	3.37253
		-0.31724	3.38912
		-0.31675	3.40488
		-0.31644	3.42063
		-0.31588	3.43669
		-0.31538	3.45156
		-0.31509	3.46796
		-0.3146	3.48271
		-0.31386	3.4978
		-0.31327	3.51196
		-0.31281	3.52604
		-0.3123	3.54089
		-0.31163	3.5545
		-0.31133	3.56945
		-0.3109	3.58337
		-0.31027	3.59731
		-0.30976	3.61082
		-0.30946	3.62478
		-0.3088	3.63793
		-0.30847	3.64517
		-0.30782	3.65867
		-0.30728	3.67196
		-0.30688	3.68526
		-0.30629	3.69816
		-0.30599	3.71123
		-0.30549	3.72356
		-0.30497	3.73575
		-0.3044	3.74936
		-0.30376	3.76139
		-0.30345	3.77348
		-0.3028	3.78628
		-0.30247	3.7982
		-0.30195	3.81059
		-0.30128	3.82264
		-0.30116	3.83378
		-0.30038	3.84553
		-0.29966	3.85696
		-0.29959	3.86807
		-0.29886	3.87941
		-0.29839	3.8902
		-0.29794	3.90121
		-0.29751	3.91212
		-0.29701	3.92281
		-0.29657	3.93391
		-0.29582	3.9449
		-0.29561	3.95606
		-0.29495	3.9671
		-0.29421	3.97706
		-0.29378	3.98697
		-0.2935	3.9972
		-0.29287	4.00736
		-0.29229	4.01719
		-0.29191	4.02684
		-0.29114	4.03633
		-0.29077	4.04641
		-0.29047	4.05661
		-0.28973	4.06679
		-0.28959	4.0768
		-0.28894	4.08681
		-0.28839	4.0962
		-0.28775	4.10526
		-0.2874	4.11416
		-0.28669	4.1239
		-0.28633	4.13305
		-0.28571	4.14151
		-0.28553	4.15047
		-0.28482	4.15942
		-0.28445	4.16777
		-0.28373	4.17625
		-0.28339	4.1849
		-0.28321	4.1937
		-0.28227	4.20214
		-0.28175	4.21085
		-0.2815	4.21871
		-0.281	4.2272
		-0.28027	4.23549
		-0.28009	4.24269
		-0.27922	4.25045
		-0.27863	4.25901
		-0.27824	4.2658
		-0.27791	4.27336
		-0.27743	4.28023
		-0.27687	4.28642
		-0.27662	4.29126
		-0.27582	4.29637
		-0.2755	4.30482
		-0.27466	4.31047
		-0.27446	4.31411
		-0.27393	4.32243
		-0.27317	4.3306
		-0.27274	4.33512
		-0.27259	4.32378
		-0.27178	4.31878
		-0.27141	4.32684
		-0.27088	4.33417
		-0.2703	4.34127
		-0.27016	4.34982
		-0.26939	4.35747
		-0.26908	4.36427
		-0.2683	4.37164
		-0.26786	4.37846
		-0.26754	4.38577
		-0.26711	4.39262
		-0.26645	4.40039
		-0.26585	4.40819
		-0.26552	4.41502
		-0.2649	4.4221
		-0.26422	4.42921
		-0.26394	4.43665
		-0.26335	4.44373
		-0.26277	4.45109
		-0.26243	4.45815
		-0.26199	4.46443
		-0.26134	4.47186
		-0.26081	4.47863
		-0.26059	4.48461
		-0.25993	4.49168
		-0.25928	4.49834
		-0.25901	4.50489
		-0.25835	4.51149
		-0.25791	4.51765
		-0.25754	4.52403
		-0.25683	4.53049
		-0.25632	4.53762
		-0.25611	4.54362
		-0.25531	4.55007
		-0.25494	4.55727
		-0.2544	4.56291
		-0.25383	4.56911
		-0.25332	4.57566
		-0.2528	4.58176
		-0.2522	4.58819
		-0.25209	4.5945
		-0.25166	4.59992
		-0.25085	4.60706
		-0.25059	4.6127
		-0.24992	4.61908
		-0.24916	4.62485
		-0.2488	4.63047
		-0.2484	4.63699
		-0.24798	4.64253
		-0.24754	4.64757
		-0.24695	4.65383
		-0.24633	4.6588
		-0.24591	4.6645
		-0.2453	4.67055
		-0.24492	4.67625
		-0.24453	4.68298
		-0.24396	4.68895
		-0.24339	4.69386
		-0.24288	4.69938
		-0.24246	4.70555
		-0.24202	4.71047
		-0.24153	4.71522
		-0.24105	4.72061
		-0.24035	4.7265
		-0.23999	4.73179
		-0.23937	4.73691
		-0.23879	4.74242
		-0.2387	4.74703
		-0.23795	4.7528
		-0.23741	4.7579
		-0.23681	4.76269
		-0.23641	4.76792
		-0.23575	4.77306
		-0.2353	4.77807
		-0.23486	4.78333
		-0.23441	4.78792
		-0.23387	4.79231
		-0.23356	4.79723
		-0.2328	4.80166
		-0.23238	4.80703
		-0.23187	4.81158
		-0.2313	4.81615
		-0.23082	4.82165
		-0.23032	4.82573
		-0.22981	4.83013
		-0.22919	4.83488
		-0.22891	4.83888
		-0.22844	4.84305
		-0.22801	4.84744
		-0.22734	4.85245
		-0.22699	4.85641
		-0.22659	4.86014
		-0.22593	4.86504
		-0.22534	4.86968
		-0.22481	4.87384
		-0.22449	4.87865
		-0.22385	4.88254
		-0.22337	4.88666
		-0.22286	4.89198
		-0.22254	4.89541
		-0.22219	4.89941
		-0.22132	4.90361
		-0.22101	4.90687
		-0.22022	4.91136
		-0.21975	4.91527
		-0.2194	4.91947
		-0.21887	4.92478
		-0.21846	4.92887
		-0.21789	4.9328
		-0.2175	4.93614
		-0.217	4.93919
		-0.21648	4.94351
		-0.21587	4.94681
		-0.21527	4.95011
		-0.21489	4.95459
		-0.21416	4.95747
		-0.21383	4.96147
		-0.21326	4.96556
		-0.21282	4.96856
		-0.21244	4.97294
		-0.21182	4.97687
		-0.21117	4.97993
		-0.21094	4.98328
		-0.21012	4.98695
		-0.20968	4.99033
		-0.20954	4.99342
		-0.20908	4.99618
		-0.20845	5.00034
		-0.20789	5.00316
		-0.20753	5.00599
		-0.20702	5.01012
		-0.20642	5.01444
		-0.20599	5.0202
		-0.20562	5.02332
		-0.20475	5.02629
		-0.20462	5.02908
		-0.20403	5.03235
		-0.20338	5.03511
		-0.20296	5.03826
		-0.20243	5.04081
		-0.20191	5.04404
		-0.20144	5.04668
		-0.20089	5.04975
		-0.20039	5.0528
		-0.19977	5.05583
		-0.19959	5.05852
		-0.19896	5.06176
		-0.19828	5.06399
		-0.19801	5.0671
		-0.19738	5.07078
		-0.19702	5.07317
		-0.19634	5.07528
		-0.19599	5.07849
		-0.19527	5.08125
		-0.19496	5.08398
		-0.19426	5.08663
		-0.19368	5.08954
		-0.19335	5.0935
		-0.19305	5.0962
		-0.19233	5.09901
		-0.19186	5.1014
		-0.1914	5.1034
		-0.19068	5.10661
		-0.19044	5.10827
		-0.18955	5.11038
		-0.18943	5.11403
		-0.18878	5.11591
		-0.18832	5.11803
		-0.18775	5.12053
		-0.18721	5.12286
		-0.18691	5.12548
		-0.18642	5.12763
		-0.18588	5.12997
		-0.1854	5.13269
		-0.18475	5.13495
		-0.18451	5.13758
		-0.18385	5.13876
		-0.18347	5.14146
		-0.18282	5.14371
		-0.18218	5.14509
		-0.18206	5.14687
		-0.18146	5.14961
		-0.18116	5.15153
		-0.18043	5.15453
		-0.17997	5.15647
		-0.17954	5.15884
		-0.17884	5.16057
		-0.17846	5.16304
		-0.17778	5.16519
		-0.17732	5.16698
		-0.17684	5.16927
		-0.1764	5.17222
		-0.17607	5.17353
		-0.17544	5.17565
		-0.1749	5.1786
		-0.1741	5.18084
		-0.1736	5.18322
		-0.17329	5.1851
		-0.17274	5.18694
		-0.17248	5.18891
		-0.17184	5.19089
		-0.1714	5.19244
		-0.17079	5.19411
		-0.17051	5.19494
		-0.1699	5.19697
		-0.1694	5.19911
		-0.16901	5.20033
		-0.1683	5.20225
		-0.16819	5.20532
		-0.1674	5.2072
		-0.16677	5.20975
		-0.16642	5.21027
		-0.16594	5.21182
		-0.16537	5.21412
		-0.16491	5.21502
		-0.16442	5.21596
		-0.16382	5.21782
		-0.16352	5.21962
		-0.16297	5.22124
		-0.16233	5.22327
		-0.16189	5.22448
		-0.16138	5.22684
		-0.16071	5.228
		-0.16029	5.2303
		-0.15986	5.23165
		-0.15944	5.23306
		-0.15896	5.23503
		-0.15834	5.23648
		-0.15783	5.23769
		-0.15756	5.23969
		-0.15698	5.24135
		-0.15658	5.24286
		-0.15595	5.24499
		-0.15544	5.24612
		-0.15475	5.2476
		-0.1543	5.24878
		-0.15375	5.25092
		-0.15365	5.2517
		-0.15263	5.25356
		-0.15246	5.25541
		-0.15203	5.25648
		-0.1512	5.25824
		-0.15114	5.26011
		-0.15018	5.26138
		-0.14979	5.26233
		-0.14923	5.2648
		-0.14876	5.26608
		-0.14848	5.26853
		-0.1479	5.26981
		-0.14757	5.27159
		-0.14682	5.27282
		-0.14636	5.27409
		-0.14572	5.27657
		-0.14538	5.27813
		-0.14496	5.27891
		-0.14418	5.28143
		-0.14394	5.28322
		-0.14331	5.2843
		-0.14313	5.28673
		-0.14248	5.28822
		-0.14174	5.28997
		-0.14154	5.2919
		-0.14079	5.29338
		-0.14041	5.29499
		-0.13983	5.29672
		-0.13915	5.299
		-0.13885	5.30084
		-0.13861	5.30278
		-0.13777	5.30436
		-0.13729	5.30611
		-0.13683	5.30727
		-0.13634	5.30955
		-0.13586	5.31108
		-0.13537	5.3132
		-0.13488	5.31548
		-0.13416	5.31711
		-0.13373	5.31874
		-0.13364	5.32066
		-0.13297	5.32246
		-0.13269	5.32466
		-0.13187	5.3261
		-0.1316	5.32791
		-0.13085	5.3299
		-0.13029	5.33193
		-0.12984	5.33446
		-0.12942	5.33657
		-0.12875	5.33822
		-0.12848	5.34148
		-0.12769	5.34306
		-0.12758	5.34524
		-0.12675	5.34796
		-0.12636	5.35012
		-0.12582	5.35232
		-0.12562	5.35463
		-0.12504	5.35685
		-0.12454	5.35949
		-0.12376	5.36171
		-0.12321	5.36417
		-0.12278	5.36706
		-0.12254	5.36926
		-0.1218	5.37268
		-0.12141	5.37475
		-0.12094	5.37685
		-0.12054	5.37939
		-0.11992	5.38159
		-0.11963	5.38373
		-0.11879	5.38651
		-0.11846	5.38905
		-0.11796	5.39231
		-0.11721	5.395
		-0.11687	5.39783
		-0.11619	5.40206
		-0.11605	5.40407
		-0.11533	5.40689
		-0.11485	5.41049
		-0.11461	5.41295
		-0.11396	5.41563
		-0.11344	5.41845
		-0.11301	5.4209
		-0.1126	5.42468
		-0.11236	5.42725
		-0.11143	5.42989
		-0.1108	5.43391
		-0.11044	5.43674
		-0.11005	5.44073
		-0.10967	5.44377
		-0.10934	5.44634
		-0.10878	5.44978
		-0.10815	5.45373
		-0.10758	5.45743
		-0.10687	5.45949
		-0.1066	5.46336
		-0.10619	5.46739
		-0.10569	5.47123
		-0.10521	5.47486
		-0.10475	5.47886
		-0.10422	5.47945
		-0.10348	5.47947
		-0.10319	5.48398
		-0.10257	5.48751
		-0.10196	5.49176
		-0.10182	5.49606
		-0.10116	5.5005
		-0.10052	5.50431
		-0.10002	5.50846
		-0.09959	5.51273
		-0.09918	5.51721
		-0.09873	5.52134
		-0.09818	5.52641
		-0.09772	5.53062
		-0.09702	5.53563
		-0.09663	5.54049
		-0.09646	5.54476
		-0.09546	5.54954
		-0.09543	5.55491
		-0.09462	5.55927
		-0.09423	5.56417
		-0.09379	5.56899
		-0.09325	5.57402
		-0.0929	5.57846
		-0.09227	5.58331
		-0.09158	5.58833
		-0.09144	5.59524
		-0.09049	5.59984
		-0.09015	5.6049
		-0.08969	5.60977
		-0.08905	5.61491
		-0.08871	5.62101
		-0.08834	5.62545
		-0.08747	5.63037
		-0.08738	5.63648
		-0.08677	5.64129
		-0.08636	5.64695
		-0.08549	5.65184
		-0.08515	5.65763
		-0.08461	5.66332
		-0.0842	5.66876
		-0.08368	5.67414
		-0.08323	5.67978
		-0.08255	5.68546
		-0.0821	5.69127
		-0.08176	5.69635
		-0.08116	5.70268
		-0.08059	5.70861
		-0.07986	5.71433
		-0.07959	5.72002
		-0.07943	5.72634
		-0.07869	5.73224
		-0.07829	5.73834
		-0.07757	5.74536
		-0.07734	5.75121
		-0.07677	5.75771
		-0.07616	5.7643
		-0.07567	5.77075
		-0.07526	5.77716
		-0.07451	5.78356
		-0.07429	5.78958
		-0.07373	5.79594
		-0.07298	5.8028
		-0.07254	5.80976
		-0.07209	5.81628
		-0.07165	5.82302
		-0.07123	5.8301
		-0.07075	5.83671
		-0.07017	5.84315
		-0.06956	5.85043
		-0.06914	5.85697
		-0.06855	5.86349
		-0.06829	5.87021
		-0.06743	5.8769
		-0.06705	5.88435
		-0.06662	5.89063
		-0.06613	5.89714
		-0.06538	5.9042
		-0.06532	5.91075
		-0.06465	5.91727
		-0.06403	5.92314
		-0.06376	5.92914
		-0.06314	5.93661
		-0.06265	5.94192
		-0.0621	5.94853
		-0.0618	5.9557
		-0.06109	5.96126
		-0.06057	5.96768
		-0.06006	5.9739
		-0.05958	5.9807
		-0.059	5.9882
		-0.0587	5.99415
		-0.05806	6.00134
		-0.05762	6.00754
		-0.05715	6.01295
		-0.05671	6.0196
		-0.05601	6.02508
		-0.05544	6.03073
		-0.05515	6.03719
		-0.05462	6.04327
		-0.05431	6.04961
		-0.05379	6.05531
		-0.05312	6.06081
		-0.05267	6.06661
		-0.05206	6.07269
		-0.05157	6.07817
		-0.05085	6.08464
		-0.05051	6.08989
		-0.05012	6.09387
		-0.04963	6.09924
		-0.04897	6.10402
		-0.04863	6.10935
		-0.04816	6.11438
		-0.04772	6.11968
		-0.0471	6.12504
		-0.04688	6.13024
		-0.04609	6.13549
		-0.04581	6.14073
		-0.04517	6.1458
		-0.0444	6.15019
		-0.04414	6.15502
		-0.04369	6.15948
		-0.04315	6.16454
		-0.04283	6.16897
		-0.04197	6.17438
		-0.04165	6.17881
		-0.04129	6.1833
		-0.04065	6.18824
		-0.04017	6.19335
		-0.03963	6.19765
		-0.03912	6.20188
		-0.03867	6.20527
		-0.03827	6.20913
		-0.03773	6.21334
		-0.03715	6.21639
		-0.03679	6.2192
		-0.03587	6.22265
		-0.0357	6.22536
		-0.03489	6.22848
		-0.03467	6.2314
		-0.03411	6.23351
		-0.03374	6.23657
		-0.03317	6.23868
		-0.03283	6.24179
		-0.03218	6.2432
		-0.03156	6.24491
		-0.03115	6.24716
		-0.03067	6.24851
		-0.03011	6.24958
		-0.0295	6.25108
		-0.02906	6.25251
		-0.02893	6.25417
		-0.02811	6.25473
		-0.02756	6.25564
		-0.02705	6.2578
		-0.02666	6.25864
[truncated: 1,630 more rows]

## Sheet: Figure 2G
Figure 2G
		Time (s)	Potential (V vs. RHE)			Time (s)	Potential (V vs. RHE)			Time (s)	Potential (V vs. RHE)			Time (s)	Potential (V vs. RHE)
	1.1 A/g	0.3862	0.01128		2.2 A/g	0.5682	0.02246		11 A/g	0.1652	0.10614		22 A/g	0.1928	0.21785
		0.3864	0.0128			0.5684	0.02542			0.1654	0.12347			0.193	0.24908
		0.6412	0.01789			0.6268	0.03045			0.1662	0.12954			0.1932	0.25594
		1.1772	0.02292			0.7756	0.03553			0.172	0.13472			0.1936	0.26113
		1.8776	0.02802			1.0082	0.04066			0.1816	0.13984			0.1956	0.26712
		2.7104	0.03331			1.2832	0.04568			0.1962	0.14486			0.1984	0.27223
		3.5856	0.03834			1.585	0.05076			0.2138	0.14986			0.2024	0.27758
		4.5432	0.04344			1.9088	0.05584			0.2344	0.15515			0.208	0.2828
		5.5186	0.0485			2.2422	0.06086			0.2628	0.16018			0.2146	0.28809
		6.5022	0.05354			2.6172	0.06603			0.2924	0.1653			0.2226	0.29322
		7.5022	0.05753			2.9998	0.07107			0.3258	0.17043			0.2316	0.29836
		8.3354	0.06276			3.3924	0.07612			0.3636	0.17559			0.2416	0.30349
		9.3354	0.06664			3.7912	0.08112			0.4008	0.18059			0.2532	0.30866
		10.269	0.07168			4.192	0.08613			0.44	0.18566			0.265	0.31368
		11.269	0.07536			4.6088	0.09122			0.483	0.1907			0.2784	0.31893
		12.1102	0.08036			5.063	0.09634			0.526	0.19595			0.2924	0.32403
		13.1102	0.08449			5.4996	0.10145			0.5756	0.2011			0.3072	0.32903
		14.1102	0.08883			5.951	0.10649			0.6246	0.20616			0.3218	0.3341
		15.0432	0.09386			6.3916	0.11155			0.6754	0.21127			0.3366	0.3391
		16.0432	0.09746			6.8498	0.11662			0.7304	0.21635			0.3538	0.34418
		16.9692	0.10246			7.3166	0.12162			0.7842	0.22137			0.371	0.34937
		17.9692	0.10655			7.7996	0.12662			0.8398	0.22641			0.3892	0.35439
		18.9692	0.1112			8.2824	0.13166			0.8984	0.23145			0.4072	0.35939
		19.9692	0.11541			8.7556	0.1367			0.9528	0.23645			0.4252	0.36449
		20.9692	0.11965			9.2578	0.14186			1.015	0.24147			0.4448	0.36977
		21.9006	0.12469			9.7488	0.14689			1.0744	0.24677			0.4656	0.37485
		22.9006	0.12885			10.2656	0.15203			1.1398	0.25185			0.486	0.37997
		23.9006	0.13233			10.7656	0.15716			1.2018	0.25685			0.5058	0.38533
		24.8418	0.13742			11.2826	0.16226			1.2672	0.26195			0.5282	0.39044
		25.8418	0.1413			11.8156	0.1673			1.334	0.26697			0.5486	0.39554
		26.8418	0.14554			12.3408	0.17241			1.3996	0.27204			0.5702	0.40069
		27.8418	0.14982			12.865	0.17747			1.4682	0.27706			0.5934	0.4059
		28.8418	0.1534			13.4322	0.18262			1.5372	0.2821			0.6166	0.41115
		29.8306	0.1584			13.982	0.18777			1.6056	0.28718			0.6398	0.41626
		30.8306	0.16216			14.5414	0.19279			1.6762	0.29229			0.6648	0.42138
		31.8306	0.16629			15.0746	0.19787			1.749	0.29765			0.689	0.42659
		32.8306	0.1703			15.6248	0.20287			1.8186	0.30265			0.7134	0.43178
		33.8306	0.1746			16.1892	0.20789			1.8928	0.30777			0.7388	0.43685
		34.8306	0.17895			16.7322	0.21293			1.968	0.31313			0.7638	0.44187
		35.8306	0.18285			17.288	0.21793			2.0476	0.31819			0.7882	0.44687
		36.8306	0.18682			17.824	0.22295			2.1178	0.32336			0.814	0.45191
		37.8306	0.19131			18.3856	0.22797			2.1974	0.32838			0.8386	0.45693
		38.8306	0.19521			18.9138	0.23305			2.274	0.33348			0.8636	0.46203
		39.8306	0.19886			19.464	0.23806			2.3504	0.33851			0.89	0.46712
		40.8306	0.20285			20.0218	0.2431			2.4268	0.34359			0.9146	0.47214
		41.8306	0.20759			20.564	0.2481			2.5066	0.34867			0.9398	0.47716
		42.8306	0.21114			21.114	0.25326			2.5886	0.35369			0.9628	0.48222
		43.8306	0.21517			21.6854	0.25826			2.6676	0.35878			0.988	0.48743
		44.8306	0.2196			22.2226	0.26328			2.7508	0.36392			1.0128	0.49243
		45.8306	0.22341			22.7462	0.26828			2.8342	0.36903			1.035	0.49743
		46.8306	0.22782			23.2962	0.27328			2.9202	0.37403			1.048	0.49975
		47.8306	0.23202			23.8382	0.27843			3.0022	0.37909			1.0484	0.27559
		48.8306	0.2363			24.4218	0.28351			3.0894	0.38409			1.0486	0.24197
		49.8306	0.2404			24.9644	0.28851			3.1682	0.38915			1.0488	0.2343
		50.8306	0.24438			25.532	0.29351			3.252	0.39419			1.0492	0.2276
		51.8306	0.24894			26.0886	0.29857			3.3352	0.39921			1.05	0.22217
		52.8306	0.25301			26.6808	0.30359			3.417	0.40434			1.0512	0.2169
		53.8306	0.25731			27.254	0.30861			3.4926	0.40951			1.0532	0.2119
		54.8306	0.26147			27.8294	0.31378			3.573	0.41463			1.0558	0.20679
		55.8306	0.26554			28.4376	0.3188			3.648	0.41972			1.0592	0.20165
		56.8306	0.26991			29.0456	0.32389			3.7182	0.42482			1.0638	0.19635
		57.8306	0.27404			29.654	0.32903			3.791	0.42986			1.0694	0.19102
		58.8306	0.27839			30.255	0.33407			3.8584	0.4349			1.0758	0.18589
		59.8306	0.28231			30.8204	0.33918			3.925	0.44014			1.0838	0.18072
		60.8306	0.2864			31.388	0.34422			3.9904	0.44522			1.093	0.1757
		61.8306	0.29075			31.9598	0.34924			4.0506	0.45024			1.1026	0.17068
		62.8306	0.29478			32.4874	0.35432			4.109	0.45537			1.114	0.16558
		63.8306	0.29883			33.0044	0.35934			4.167	0.46037			1.1266	0.16058
		64.8306	0.30286			33.521	0.36447			4.2208	0.46538			1.1412	0.15528
		65.8306	0.30678			34.0132	0.36953			4.2754	0.47038			1.154	0.15003
		66.8306	0.31075			34.4874	0.37468			4.325	0.47545			1.1708	0.14488
		67.8306	0.3145			34.9368	0.37968			4.3754	0.48059			1.1886	0.13971
		68.8306	0.31819			35.3522	0.38472			4.425	0.48562			1.2072	0.13465
		69.8306	0.32233			35.7788	0.38983			4.4692	0.49064			1.2264	0.12948
		70.8306	0.32667			36.18	0.39491			4.5164	0.49572			1.2452	0.1244
		71.8306	0.33059			36.5794	0.40002			4.5516	0.49975			1.2664	0.11938
		72.8306	0.33454			36.9432	0.40516			4.552	0.38977			1.288	0.11434
		73.8306	0.3389			37.295	0.41016			4.5522	0.37157			1.3108	0.10927
		74.8306	0.34274			37.6286	0.41525			4.5524	0.36637			1.334	0.10419
		75.7094	0.34779			37.9444	0.42031			4.553	0.36079			1.358	0.09913
		76.7094	0.35236			38.2526	0.42537			4.5544	0.35542			1.3832	0.09396
		77.668	0.35747			38.5368	0.43043			4.5568	0.35034			1.4082	0.08896
		78.668	0.36196			38.818	0.4356			4.56	0.34528			1.434	0.08388
		79.5334	0.36709			39.0782	0.4406			4.564	0.34019			1.461	0.07882
		80.491	0.37209			39.3374	0.44573			4.5686	0.33505			1.4864	0.07373
		81.326	0.37719			39.5766	0.45073			4.575	0.3299			1.5158	0.06873
		82.1678	0.38221			39.7948	0.45574			4.5822	0.32473			1.5438	0.06369
		82.9508	0.38721			40.012	0.46074			4.5902	0.31958			1.572	0.05869
		83.7014	0.39223			40.2116	0.46576			4.6	0.31454			1.6028	0.05354
		84.434	0.39725			40.4032	0.47083			4.6098	0.30933			1.634	0.04848
		85.1004	0.40227			40.5938	0.47585			4.6224	0.30425			1.666	0.04342
		85.7672	0.40733			40.7694	0.48097			4.6366	0.29912			1.6952	0.0384
		86.3914	0.41238			40.9364	0.48604			4.6518	0.29389			1.7298	0.03336
		86.9752	0.41742			41.1002	0.49108			4.6684	0.28876			1.7622	0.02836
		87.5504	0.42242			41.2514	0.49608			4.689	0.28366			1.799	0.02334
		88.059	0.42742			41.3692	0.49985			4.71	0.2786			1.8332	0.01834
		88.5416	0.43242			41.3696	0.47816			4.7352	0.27358			1.8694	0.01328
		89.0332	0.43748			41.3698	0.47497			4.7598	0.26858			1.908	0.00815
		89.4666	0.44252			41.3716	0.46994			4.79	0.26351			1.9448	0.00305
		89.899	0.44752			41.381	0.46488			4.8226	0.25835			1.9694	-0.000159088
		90.275	0.45252			41.3946	0.45952			4.8592	0.25318			--	--
		90.6586	0.45754			41.4158	0.45446			4.8982	0.24818			--	--
		91.0334	0.46258			41.44	0.44944			4.939	0.24314			--	--
		91.366	0.46764			41.4674	0.44436			4.9862	0.23791			--	--
		91.6906	0.47266			41.4998	0.43935			5.0382	0.2328			--	--
		91.9994	0.47773			41.5356	0.43414			5.091	0.22776			--	--
		92.2836	0.48281			41.5778	0.42902			5.1442	0.22272			--	--
		92.5748	0.48794			41.6274	0.42398			5.2002	0.21753			--	--
		92.8412	0.49296			41.6786	0.41889			5.2666	0.21236			--	--
		93.0912	0.498			41.7374	0.41387			5.3294	0.20732			--	--
		93.1908	0.49989			41.8008	0.40883			5.3892	0.20215			--	--
		93.1912	0.4895			41.8724	0.40381			5.456	0.19701			--	--
		93.1914	0.48687			41.9446	0.39877			5.522	0.19199			--	--
		93.206	0.48176			42.0368	0.39365			5.59	0.18692			--	--
		93.239	0.47656			42.128	0.38862			5.6586	0.18186			--	--
		93.2828	0.47154			42.2358	0.38352			5.7254	0.17682			--	--
		93.3406	0.46636			42.3522	0.37848			5.7944	0.17176			--	--
		93.412	0.46134			42.4794	0.37335			5.859	0.16661			--	--
		93.4904	0.45621			42.62	0.36827			5.9318	0.16161			--	--
		93.5792	0.45115			42.7696	0.36323			6.0026	0.15661			--	--
		93.6818	0.4461			42.9442	0.358			6.073	0.15157			--	--
		93.7906	0.44109			43.1358	0.35297			6.1454	0.14655			--	--
		93.9164	0.43588			43.3354	0.34793			6.2164	0.14149			--
		94.0592	0.43085			43.5702	0.34277			6.2906	0.13649			--
		94.208	0.42579			43.8194	0.33758			6.364	0.13145			--
		94.3818	0.42077			44.0858	0.33258			6.4408	0.12636			--
		94.5658	0.41577			44.3848	0.32756			6.5172	0.12134			--
		94.774	0.41075			44.7016	0.32252			6.5922	0.11624			--
		94.991	0.40573			45.043	0.3175			6.676	0.11109			--
		95.2482	0.40069			45.402	0.31245			6.758	0.10603			--
		95.5156	0.39556			45.8022	0.30739			6.84	0.10103			--
		95.8326	0.39037			46.2198	0.30233			6.925	0.0959			--
		96.166	0.38531			46.6686	0.29718			7.0102	0.09082			--
		96.5328	0.38029			47.1352	0.29208			7.092	0.08578			--
		96.9244	0.37527			47.643	0.28699			7.1838	0.08063			--
		97.3734	0.37027			48.1522	0.28191			7.2806	0.07563			--
		97.8658	0.36525			48.6932	0.27687			7.3676	0.07057			--
		98.3992	0.36013			49.2094	0.27183			7.4622	0.0655			--
		98.981	0.35504			49.7428	0.26676			7.5504	0.06046			--
		99.615	0.34994			50.3008	0.26172			7.6502	0.05494			--
		100.306	0.34483			50.834	0.25668			7.7504	0.04992			--
		101.09	0.33971			51.359	0.25168			7.8526	0.04483			--
		101.898	0.3346			51.9266	0.24658			7.9502	0.03973			--
		102.765	0.32956			52.4752	0.24149			8.0482	0.03469			--
		103.715	0.32439			53.0076	0.23647			8.148	0.02965			--
		104.69	0.31927			53.5414	0.23124			8.2498	0.02448			--
		105.69	0.31517			54.091	0.22624			8.3504	0.01946			--
		106.631	0.31001			54.6156	0.2212			8.4558	0.01441			--
		107.631	0.30613			55.1736	0.21603			8.5556	0.00935			--
		108.631	0.30229			55.715	0.21103			8.6584	0.00435			--
		109.631	0.29811			56.2652	0.20603			8.7562	5.0065e-05			--
		110.631	0.2941			56.8146	0.20099			--	--			--
		111.631	0.28954			57.356	0.19599			--	--			--
		112.631	0.28575			57.9148	0.19097			--	--			--
		113.631	0.28218			58.4642	0.18583			--	--			--
		114.631	0.2783			59.064	0.18078			--	--			--
		115.631	0.27488			59.6474	0.17574			--	--			--
		116.631	0.27102			60.2302	0.1707			--	--			--
		117.631	0.26735			60.8304	0.16543			--	--			--
		118.631	0.26434			61.472	0.16037			--	--			--
		119.631	0.25993			62.08	0.15535			--	--			--
		120.631	0.25683			62.7218	0.15018			--	--			--
		121.631	0.25253			63.3808	0.14511			--	--			--
		122.631	0.24883			64.0386	0.14007			--	--			--
		123.631	0.24533			64.696	0.13497			--	--			--
		124.631	0.24118			65.3536	0.12991			--	--			--
		125.631	0.23749			66.07	0.12489			--	--			--
		126.631	0.23375			66.7458	0.11988			--	--			--
		127.631	0.23033			67.4208	0.11487			--	--			--
		128.631	0.22654			68.1434	0.10984			--	--			--
		129.631	0.22223			68.8108	0.10484			--	--			--
		130.631	0.21886			69.503	0.09983			--	--			--
		131.631	0.21449			70.2114	0.09481			--	--			--
		132.631	0.21112			70.9106	0.08974			--	--			--
		133.631	0.20755			71.627	0.0847			--	--			--
		134.631	0.20327			72.303	0.0797			--	--			--
		135.631	0.1996			73.019	0.07466			--	--			--
		136.631	0.19582			73.7614	0.06964			--	--			--
		137.631	0.19213			74.4602	0.06456			--	--			--
		138.631	0.18878			75.2106	0.05939			--
		139.631	0.18471			75.9438	0.05437			--
		140.631	0.18135			76.6852	0.04935			--
		141.631	0.17811			77.4608	0.0443			--
		142.631	0.17376			78.2346	0.03928			--
		143.631	0.17066			79.001	0.03422			--
		144.631	0.16695			79.8178	0.02912			--
		145.631	0.16317			80.6256	0.02412			--
		146.631	0.16015			81.4424	0.01899			--
		147.631	0.15648			82.3012	0.01397			--
		148.631	0.15267			83.1344	0.00891			--
		149.631	0.14999			84.0656	0.00383			--
		150.631	0.14604			84.7654	-6.977e-06			--
		151.631	0.14349			--	--			--
		152.631	0.13974			--	--			--
		153.631	0.13638			--	--			--
		154.631	0.13415			--	--			--
		155.631	0.12999			--	--			--
		156.631	0.12657			--	--			--
		157.631	0.12335			--	--			--
		158.631	0.12037			--	--			--
		159.631	0.11708			--	--			--
		160.631	0.11442			--	--			--
		161.631	0.11103			--	--			--
		162.631	0.10786			--	--			--
		163.631	0.10535			--	--			--
		164.631	0.10181			--	--			--
		165.631	0.09809			--	--			--
		166.631	0.09561			--	--			--
		167.631	0.0924			--	--			--
		168.631	0.08953			--
		169.631	0.08609			--
		170.631	0.08259			--
		171.631	0.07993			--
		172.631	0.07652			--
		173.631	0.07329			--
		174.631	0.07012			--
		175.631	0.06709			--
		176.631	0.06422			--
		177.631	0.06129			--
		178.631	0.05823			--
		179.631	0.05538			--
		180.631	0.0524			--
		181.631	0.04943			--
		182.631	0.04661			--
		183.631	0.04374			--
		184.631	0.04059			--
		185.631	0.03827			--
		186.631	0.03572			--
		187.631	0.03292			--
		188.631	0.03028			--
		189.631	0.02756			--
		190.631	0.02444			--
		191.631	0.02203			--
		192.631	0.01962			--
		193.631	0.01699			--
		194.631	0.01452			--
		195.631	0.01203			--
		196.631	0.00965			--
		197.631	0.00724			--
		198.631	0.00492			--
		199.631	0.00269			--
		200.485	0.000316259			--
		--	--			--
		--	--			--
		--	--			--
		--	--			--
		--	--			--
		--	--			--
		--	--			--
		--	--			--
		--	--			--
		--	--			--
		--	--			--
		--	--			--
		--	--			--
		--	--			--
		--	--			--
		--	--			--
		--	--			--
		--	--			--
		--	--			--
		--	--			--
		--	--			--
		--	--			--
		--	--			--
		--	--			--
		--	--			--
		--	--			--
		--	--			--
		--	--
		--	--

## Sheet: Figure 2H
Figure 2H
		Cycle number	Capacity retention (%)
		2	104.625
		3	103.914
		4	103.035
		5	102.488
		6	102.098
		7	101.767
		8	101.187
		9	100.991
		10	100.96
		11	100.711
		12	100.785
		13	100.732
		14	100.289
		15	100.123
		16	100.145
		17	99.7733
		18	99.9696
		19	99.6804
		20	99.7726
		21	99.5354
		22	99.8763
		23	99.679
		24	99.5029
		25	99.3499
		26	99.3486
		27	99.4117
		28	99.4202
		29	99.5264
		30	99.3716
		31	98.9787
		32	99.2978
		33	99.2031
		34	99.4504
		35	99.4204
		36	99.1531
		37	99.2348
		38	99.2242
		39	98.7997
		40	99.0913
		41	99.1828
		42	98.884
		43	99.1324
		44	99.0598
		45	98.9369
		46	99.319
		47	99.1426
		48	98.8529
		49	98.9668
		50	98.8649
		51	98.9657
		52	98.6245
		53	99.3061
		54	99.0383
		55	99.1017
		56	98.8731
		57	98.5121
		58	98.843
		59	99.0606
		60	98.7622
		61	99.2763
		62	99.1118
		63	98.8126
		64	99.02
		65	98.7807
		66	98.6253
		67	99.0493
		68	99.019
		69	98.9876
		70	98.9458
		71	98.8835
		72	98.9566
		73	99.2338
		74	99.111
		75	98.841
		76	99.2531
		77	99.0269
		78	99.2235
		79	99.0875
		80	99.4299
		81	98.9558
		82	99.1211
		83	99.451
		84	99.2022
		85	99.027
		86	98.6763
		87	99.1727
		88	99.0986
		89	99.1706
		90	99.1206
		91	99.1202
		92	98.9452
		93	98.955
		94	99.2433
		95	99.2623
		96	99.345
		97	98.7565
		98	99.0155
		99	98.7477
		100	98.9531
		101	98.7265
		102	99.0679
		103	98.6248
		104	98.9348
		105	99.1223
		106	99.0189
		107	99.0721
		108	99.3302
		109	99.0393
		110	99.0691
		111	99.1429
		112	99.0476
		113	99.2025
		114	99.0897
		115	98.6251
		116	99.2548
		117	98.9051
		118	99.0094
		119	99.0906
		120	99.1826
		121	98.9144
		122	98.9248
		123	99.2847
		124	99.3369
		125	99.1319
		126	99.1418
		127	99.0183
		128	98.5631
		129	99.0693
		130	98.8846
		131	98.9049
		132	99.1115
		133	99.4509
		134	99.0498
		135	99.183
		136	99.4503
		137	99.1506
		138	99.3056
		139	99.2008
		140	98.9954
		141	99.3356
		142	99.3261
		143	99.3679
		144	99.0081
		145	99.1009
		146	99.3288
		147	99.1106
		148	99.2661
		149	99.4011
		150	99.5044
		151	99.3183
		152	99.1226
		153	99.286
		154	99.4293
		155	99.5131
		156	99.1295
		157	99.4495
		158	98.8508
		159	98.9972
		160	99.0785
		161	99.0985
		162	99.2951
		163	99.0376
		164	98.9024
		165	99.0374
		166	99.0073
		167	98.8927
		168	98.8409
		169	98.8413
		170	98.894
		171	98.9773
		172	99.0698
		173	99.3786
		174	99.0383
		175	99.1109
		176	98.976
		177	99.1107
		178	99.1526
		179	99.1834
		180	99.451
		181	99.1081
		182	99.3278
		183	99.3276
		184	98.9242
		185	98.812
		186	99.4304
		187	99.1205
		188	99.4618
		189	99.0794
		190	99.286
		191	99.3377
		192	99.5853
		193	99.2146
		194	99.3079
		195	99.4823
		196	99.5976
		197	99.162
		198	99.4005
		199	99.5355
		200	99.4115
		201	99.3076
		202	99.3179
		203	99.3572
		204	99.4301
		205	99.4292
		206	99.315
		207	99.3262
		208	99.4086
		209	99.326
		210	99.3049
		211	99.461
		212	99.2556
		213	99.3573
		214	99.0372
		215	99.3668
		216	99.3157
		217	98.9857
		218	99.0682
		219	99.2221
		220	99.2425
		221	99.7287
		222	99.3977
		223	99.4592
		224	99.3364
		225	99.3977
		226	99.1093
		227	99.4301
		228	99.8435
		229	99.6573
		230	99.7277
		231	99.3462
		232	99.5023
		233	99.234
		234	100.007
		235	99.6263
		236	99.7187
		237	99.5741
		238	99.6163
		239	99.6158
		240	99.7389
		241	99.6979
		242	99.769
		243	99.6028
		244	99.5313
		245	99.4499
		246	99.502
		247	99.3988
		248	99.782
		249	99.7191
		250	99.7706
		251	99.7829
		252	99.8011
		253	99.5135
		254	99.8025
		255	99.7613
		256	99.5755
		257	99.7304
		258	99.5963
		259	99.626
		260	99.4109
		261	99.6271
		262	99.6155
		263	99.5454
		264	99.7606
		265	99.8439
		266	99.7914
		267	99.8333
		268	99.7199
		269	99.4615
		270	99.5434
		271	99.7301
		272	99.3173
		273	99.3165
		274	99.7503
		275	99.8648
		276	99.554
		277	99.9774
		278	99.8637
		279	99.6978
		280	99.7818
		281	99.8228
		282	99.6981
		283	99.5642
		284	99.6685
		285	99.6988
		286	99.8649
		287	99.5439
		288	99.8929
		289	99.7708
		290	99.5222
		291	99.8106
		292	99.686
		293	99.7695
		294	99.6871
		295	99.5123
		296	99.6264
		297	99.3803
		298	99.7101
		299	99.7309
		300	99.7303
		301	99.8344
		302	99.9264
		303	99.7205
		304	99.5431
		305	99.9357
		306	99.4817
		307	99.616
		308	99.688
		309	99.7917
		310	99.8634
		311	99.8006
		312	99.7999
		313	99.677
		314	99.7295
		315	99.7797
		316	99.7816
		317	99.8431
		318	99.6677
		319	99.6982
		320	99.6881
		321	99.7816
		322	99.4097
		323	99.6591
		324	99.5347
		325	99.8656
		326	99.5446
		327	99.8221
		328	99.5854
		329	99.9359
		330	99.4608
		331	99.5125
		332	99.9472
		333	99.6264
		334	99.7494
		335	99.76
		336	99.4112
		337	99.853
		338	99.7304
		339	99.3364
		340	99.8421
		341	99.7598
		342	99.8116
		343	99.9655
		344	100.121
		345	99.8632
		346	99.8846
		347	99.8539
		348	99.8008
		349	100.029
		350	99.7068
		351	99.883
		352	99.9354
		353	100.121
		354	100.038
		355	100.265
		356	100.1
		357	99.802
		358	100.152
		359	100.06
		360	99.8944
		361	100.099
		362	99.729
		363	99.9251
		364	99.8423
		365	100.183
		366	100.089
		367	99.8319
		368	99.9863
		369	99.9965
		370	99.7384
		371	100.008
		372	100.183
		373	99.9558
		374	99.8627
		375	100.205
		376	99.9763
		377	99.8221
		378	99.9868
		379	100.081
		380	99.9783
		381	100.008
		382	100.194
		383	100.328
		384	100.194
		385	100.101
		386	99.9253
		387	100.33
		388	100.174
		389	100.111
		390	99.8426
		391	100.163
		392	100.275
		393	99.9146
		394	99.8863
		395	99.9282
		396	100.052
		397	100.185
		398	100.31
		399	100.186
		400	100.278
		401	100.145
		402	99.7611
		403	100.35
		404	100.112
		405	100.245
		406	100.224
		407	100.246
		408	100.267
		409	100.265
		410	100.19
		411	100.066
		412	100.348
		413	100.172
		414	100.151
		415	100.295
		416	100.223
		417	100.41
		418	100.481
		419	99.8504
		420	100.285
		421	100.121
		422	100.152
		423	100.131
		424	100.182
		425	100.284
		426	100.46
		427	100.418
		428	99.9453
		429	100.39
		430	100.441
		431	99.9449
		432	100.203
		433	99.7904
		434	100.306
		435	100.121
		436	100.328
		437	100.276
		438	100.409
		439	99.9663
		440	100.379
		441	100.141
		442	100.595
		443	100.265
		444	100.421
		445	100.325
		446	100.72
		447	100.297
		448	100.275
		449	100.398
		450	100.172
		451	100.285
		452	100.286
		453	100.164
		454	100.402
		455	99.9572
		456	100.214
		457	99.9257
		458	100.08
		459	100.07
		460	100.473
		461	100.338
		462	100.307
		463	100.194
		464	100.163
		465	100.266
		466	100.347
		467	99.8843
		468	100.131
		469	100.41
		470	100.078
		471	100.319
		472	100.082
		473	100.217
		474	100.536
		475	100.277
		476	100.288
		477	100.536
		478	100.369
		479	100.495
		480	100.432
		481	100.534
		482	100.513
		483	100.338
		484	100.246
		485	100.305
		486	100.522
		487	100.626
		488	100.512
		489	100.697
		490	100.645
		491	100.398
		492	100.522
		493	100.667
		494	100.493
		495	100.574
		496	100.141
		497	100.513
		498	100.647
		499	100.533
		500	100.347
		501	100.584
		502	100.718
		503	100.461
		504	100.532
		505	100.428
		506	100.438
		507	100.531
		508	100.501
		509	100.408
		510	100.098
		511	100.305
		512	100.52
		513	100.284
		514	100.49
		515	100.523
		516	100.551
		517	100.798
		518	100.201
		519	100.203
		520	100.234
		521	100.482
		522	100.388
		523	100.761
		524	100.357
		525	100.419
		526	100.532
		527	100.399
		528	100.347
		529	100.202
		530	100.419
		531	100.037
		532	100.441
		533	100.593
		534	100.532
		535	100.12
		536	100.48
		537	100.564
		538	100.523
		539	100.542
		540	100.749
		541	100.511
		542	100.885
		543	100.645
		544	100.78
		545	100.511
		546	100.357
		547	100.491
		548	100.449
		549	100.407
		550	100.346
		551	100.574
		552	100.172
		553	100.696
		554	100.8
		555	100.306
		556	100.728
		557	100.636
		558	100.532
		559	100.49
		560	100.337
		561	100.512
		562	100.584
		563	100.411
		564	100.319
		565	100.649
		566	100.483
		567	100.42
		568	100.019
		569	100.175
		570	100.565
		571	100.482
		572	100.111
		573	100.421
		574	100.636
		575	100.523
		576	100.639
		577	100.441
		578	100.595
		579	100.719
		580	100.596
		581	100.419
		582	100.708
		583	100.637
		584	100.522
		585	100.46
		586	100.513
		587	100.708
		588	100.543
		589	100.627
		590	100.772
		591	100.595
		592	100.566
		593	100.556
		594	100.649
		595	100.723
		596	100.442
		597	100.773
		598	100.648
		599	100.701
		600	100.689
		601	100.689
		602	100.618
		603	100.708
		604	100.378
		605	100.668
		606	100.606
		607	100.617
		608	100.804
		609	100.792
		610	100.637
		611	100.709
		612	100.357
		613	100.751
		614	100.978
		615	100.493
		616	100.688
		617	100.451
		618	100.617
		619	100.741
		620	100.533
		621	100.472
		622	100.927
		623	100.545
		624	100.802
		625	100.617
		626	100.532
		627	100.782
		628	100.927
		629	100.492
		630	100.566
		631	100.431
		632	100.576
		633	100.595
		634	100.625
		635	100.659
		636	100.824
		637	100.812
		638	100.607
		639	100.576
		640	100.925
		641	100.863
		642	100.555
		643	100.597
		644	100.72
		645	100.223
		646	100.967
		647	100.864
		648	100.904
		649	100.988
		650	100.729
		651	100.678
		652	100.543
		653	100.812
		654	100.708
		655	100.907
		656	100.863
		657	100.957
		658	100.824
		659	100.575
		660	100.637
		661	100.607
		662	100.699
		663	100.761
		664	100.904
		665	100.563
		666	101.141
		667	100.801
		668	100.618
		669	100.864
		670	100.566
		671	100.689
		672	100.793
		673	100.978
		674	100.802
		675	100.998
		676	100.709
		677	100.947
		678	100.761
		679	100.761
		680	100.864
		681	100.535
		682	100.885
		683	100.698
		684	100.947
		685	100.688
		686	100.338
		687	100.782
		688	100.679
		689	100.937
		690	100.607
		691	101.008
		692	100.865
		693	100.678
		694	100.803
		695	100.863
		696	100.699
		697	100.494
		698	101.091
		699	100.814
		700	100.659
		701	100.957
		702	100.925
		703	100.491
		704	100.883
		705	100.925
		706	100.896
		707	100.791
		708	100.865
		709	100.824
		710	100.783
		711	100.989
		712	100.863
		713	100.915
		714	100.998
		715	100.945
		716	101.226
		717	100.824
		718	101.154
		719	100.7
		720	100.949
		721	101.011
		722	101.165
		723	101.402
		724	100.854
		725	100.875
		726	100.958
		727	100.845
		728	100.793
		729	101.09
		730	100.873
		731	100.813
		732	100.596
		733	100.944
		734	100.834
		735	101.112
		736	101.019
		737	100.751
		738	100.895
		739	101.503
		740	101.142
		741	101.256
		742	101.276
		743	101.112
		744	101.1
		745	100.79
		746	101.048
		747	100.741
		748	101.348
		749	100.843
		750	101.153
		751	100.936
		752	100.998
		753	101.05
		754	100.81
		755	101.07
		756	101.214
		757	101.224
		758	100.711
		759	100.721
		760	101.134
		761	100.72
		762	101.072
		763	101.236
		764	100.825
		765	101.03
		766	100.762
		767	101.256
		768	101.039
		769	101.112
		770	100.937
		771	100.74
		772	100.791
		773	100.997
		774	101.017
		775	100.842
		776	101.018
		777	100.843
		778	101.133
		779	100.927
		780	100.834
		781	101.256
		782	100.977
		783	100.656
		784	100.79
		785	100.74
		786	100.997
		787	101.194
		788	100.709
		789	100.966
		790	100.842
		791	100.987
		792	100.697
		793	100.685
		794	100.636
		795	100.926
		796	100.979
		797	101.133
		798	101.071
		799	101.019
		800	100.926
		801	100.79
		802	100.604
		803	101.038
		804	100.822
		805	100.708
		806	101.049
		807	100.728
		808	100.916
		809	100.492
		810	100.926
		811	101.019
		812	100.987
		813	101.109
		814	101.038
		815	100.709
		816	101.019
		817	101.39
		818	100.668
		819	100.905
		820	101.029
		821	100.916
		822	100.968
		823	100.845
		824	101.041
		825	100.969
		826	101.268
		827	100.927
		828	101.021
		829	100.586
		830	100.979
		831	101.02
		832	100.905
		833	100.648
		834	100.845
		835	101.06
		836	100.864
		837	100.824
		838	101.031
		839	101.144
		840	100.711
		841	100.967
		842	100.607
		843	101.154
		844	101.05
		845	100.865
		846	100.99
		847	100.998
		848	100.968
		849	101.134
		850	101.124
		851	101.154
		852	101.124
		853	100.824
		854	100.927
		855	100.69
		856	100.989
		857	101.194
		858	101.049
		859	101.06
		860	100.957
		861	100.906
		862	100.843
		863	100.845
		864	101.184
		865	101.349
		866	101.338
		867	101.122
		868	100.978
		869	101.112
		870	100.967
		871	100.732
		872	101.102
		873	100.918
		874	101.03
		875	101.03
		876	100.792
		877	100.812
		878	100.648
		879	101.049
		880	101.131
		881	101.047
		882	100.974
		883	101.295
		884	100.976
		885	101.11
		886	101.131
		887	100.687
		888	101.13
		889	100.656
		890	101.309
		891	100.802
		892	100.728
		893	100.873
		894	101.255
		895	100.76
		896	101.203
		897	100.778
		898	101.079
		899	100.841
		900	101.09
		901	100.657
		902	100.894
		903	101.08
		904	101.06
		905	101.05
		906	101.142
		907	100.81
		908	100.987
		909	100.903
		910	101.078
		911	100.696
		912	101.11
		913	101.028
		914	100.76
		915	101.255
		916	100.791
		917	101.007
		918	100.998
		919	100.904
		920	101.018
		921	100.956
		922	100.893
		923	100.935
		924	101.072
		925	100.627
		926	100.998
		927	100.821
		928	100.907
		929	101.03
		930	101.1
		931	101.07
		932	100.945
		933	101.039
		934	101.008
		935	101.112
		936	101.111
		937	100.978
		938	100.895
		939	100.72
		940	101.029
		941	101.071
		942	101.143
		943	101.227
		944	100.741
		945	100.967
		946	101.277
		947	101.03
		948	101.049
		949	101.05
		950	101.049
		951	100.718
		952	101.029
		953	101.143
		954	100.594
		955	101.111
		956	101.174
		957	101.059
		958	101.195
		959	101.205
		960	100.822
		961	101.121
		962	100.812
		963	101.091
		964	100.956
		965	100.945
		966	101.028
		967	100.955
		968	100.914
		969	100.635
		970	101.122
		971	100.76
		972	101.173
		973	101.101
		974	101.153
		975	101.185
		976	100.698
		977	101.143
		978	101.092
		979	101.122
		980	100.936
		981	100.864
		982	101.225
		983	101.131
		984	100.945
		985	101.163
		986	101.099
		987	101.079
		988	100.47
		989	101.183
		990	101.185
		991	101.164
		992	101.235
		993	101.183
		994	101.225
		995	100.999
		996	101.071
		997	101.205
		998	101.225
		999	100.895
		1000	100.802
		1001	101.03
		1002	101.215
		1003	101.185
		1004	101.081
		1005	100.999
		1006	101.175
		1007	100.885
		1008	101.277
		1009	101.217
		1010	100.907
		1011	101.103
		1012	101.3
		1013	101.155
		1014	100.783
		1015	101.071
		1016	100.896
		1017	100.917
		1018	101.257
		1019	101.082
		1020	100.979
		1021	100.791
		1022	100.99
		1023	100.794
		1024	101.125
		1025	101.042
		1026	100.958
		1027	101.008
		1028	101.237
		1029	101.194
		1030	101.02
		1031	100.936
		1032	100.874
		1033	101.184
		1034	101.155
		1035	100.989
		1036	101.091
		1037	100.957
		1038	101.061
		1039	101.027
		1040	100.8
		1041	100.906
		1042	101.175
		1043	101.215
		1044	101.338
		1045	101.205
		1046	101.214
		1047	100.874
		1048	100.903
		1049	101.007
		1050	101.069
		1051	101.254
		1052	101.038
		1053	101.122
		1054	100.791
		1055	101.07
		1056	100.999
		1057	101.307
		1058	101.04
		1059	101.01
		1060	101.183
		1061	100.915
		1062	100.813
		1063	101.104
		1064	100.637
		1065	100.78
		1066	100.657
		1067	101.234
		1068	101.06
		1069	100.792
		1070	100.917
		1071	100.823
		1072	100.792
		1073	101.039
		1074	100.997
		1075	101.235
		1076	100.573
		1077	100.885
		1078	100.936
		1079	101.028
		1080	100.719
		1081	100.989
		1082	101.03
		1083	100.925
		1084	101.06
		1085	100.872
		1086	100.852
		1087	100.613
		1088	100.844
		1089	100.8
		1090	100.956
		1091	100.904
		1092	100.832
		1093	101.008
		1094	100.985
		1095	100.966
		1096	100.906
		1097	101.113
		1098	101.102
		1099	101.111
		1100	100.967
		1101	101.141
		1102	101.163
		1103	101.328
		1104	101.206
		1105	100.966
		1106	101.288
		1107	101.122
		1108	101.298
		1109	101.062
		1110	101.381
		1111	101.392
		1112	101.062
		1113	101.031
		1114	101.446
		1115	101.338
		1116	101.248
		1117	101.32
		1118	101.113
		1119	101.164
		1120	101.628
		1121	101.038
		1122	101.288
		1123	101.317
		1124	101.442
		1125	101.306
		1126	101.194
		1127	101.184
		1128	101.34
		1129	101.421
		1130	101.152
		1131	101.123
		1132	101.06
		1133	101.143
		1134	101.35
		1135	101.184
		1136	101.205
		1137	101.317
		1138	101.204
		1139	101.473
		1140	101.1
		1141	101.122
		1142	101.379
		1143	101.123
		1144	101.112
		1145	101.37
		1146	101.349
		1147	101.224
		1148	101.101
		1149	100.947
		1150	101.029
		1151	101.113
		1152	101.31
		1153	101.03
		1154	101.361
		1155	101.102
		1156	101.225
		1157	101.134
		1158	101.298
		1159	101.062
		1160	101.309
		1161	101.216
		1162	101.526
		1163	101.175
		1164	101.527
		1165	101.455
		1166	101.311
		1167	101.311
		1168	101.352
		1169	101.175
		1170	101.124
		1171	101.082
		1172	101.443
		1173	101.092
		1174	100.926
		1175	101.401
		1176	101.297
		1177	101.091
		1178	101.36
		1179	101.288
		1180	101.401
		1181	101.349
		1182	101.37
		1183	101.235
		1184	101.268
		1185	101.649
		1186	101.452
		1187	101.163
		1188	101.463
		1189	101.514
		1190	101.495
		1191	101.535
		1192	101.661
		1193	101.114
		1194	101.587
		1195	101.536
		1196	101.536
		1197	101.267
		1198	100.875
		1199	101.121
		1200	101.143
		1201	101.464
		1202	101.566
		1203	101.298
		1204	101.413
		1205	101.03
		1206	101.392
		1207	100.927
		1208	101.352
		1209	101.35
		1210	101.174
		1211	101.474
		1212	101.433
		1213	101.091
		1214	101.413
		1215	101.431
		1216	101.379
		1217	101.475
		1218	101.341
		1219	101.206
		1220	101.456
		1221	101.28
		1222	101.413
		1223	101.702
		1224	101.413
		1225	101.464
		1226	101.267
		1227	101.236
		1228	101.505
		1229	101.649
		1230	101.545
		1231	101.308
		1232	101.453
		1233	101.556
		1234	101.092
		1235	101.65
		1236	101.464
		1237	101.298
		1238	101.183
		1239	101.318
		1240	101.432
		1241	101.204
		1242	101.544
		1243	101.411
		1244	101.163
		1245	101.566
		1246	101.411
		1247	101.319
		1248	101.515
		1249	101.278
		1250	101.319
		1251	101.392
		1252	101.494
		1253	101.464
		1254	101.123
		1255	101.112
		1256	101.329
		1257	101.444
		1258	101.505
		1259	101.433
		1260	101.371
		1261	101.578
		1262	101.433
		1263	101.391
		1264	100.937
		1265	101.309
		1266	101.236
		1267	101.102
		1268	101.442
		1269	101.485
		1270	100.7
		1271	101.462
		1272	100.977
		1273	100.72
		1274	101.206
		1275	101.443
		1276	101.483
		1277	101.339
		1278	101.586
		1279	101.317
		1280	101.464
		1281	101.155
		1282	101.248
		1283	101.372
		1284	101.505
		1285	100.865
		1286	101.267
		1287	101.692
		1288	101.321
		1289	101.577
		1290	101.01
		1291	101.629
		1292	101.248
		1293	101.361
		1294	101.661
		1295	101.548
		1296	101.124
		1297	101.403
		1298	101.381
		1299	101.503
		1300	101.424
		1301	101.288
		1302	101.464
		1303	101.144
		1304	101.339
		1305	101.154
		1306	101.289
		1307	101.06
		1308	101.328
		1309	101.164
		1310	101.505
		1311	101.246
		1312	101.287
		1313	101.185
		1314	101.442
		1315	101.236
		1316	101.1
		1317	101.421
		1318	101.278
		1319	100.989
		1320	101.526
		1321	100.98
		1322	101.112
		1323	101.299
		1324	101.101
		1325	101.082
		1326	100.616
		1327	101.483
		1328	101.083
		1329	101.329
		1330	101.091
		1331	101.226
		1332	101.256
		1333	101.133
		1334	101.391
		1335	101.248
		1336	101.124
		1337	101.422
		1338	100.906
		1339	101.39
		1340	100.864
		1341	101.08
		1342	101.318
		1343	101.069
		1344	101.245
		1345	101.102
		1346	101.143
		1347	101.412
		1348	101.029
		1349	101.029
		1350	101.164
		1351	101.307
		1352	101.299
		1353	101.298
		1354	101.298
		1355	101.256
		1356	101.454
		1357	101.309
		1358	101.349
		1359	101.359
		1360	101.35
		1361	101.184
		1362	101.182
		1363	101.421
		1364	101.639
		1365	101.452
		1366	101.121
		1367	101.267
		1368	100.708
		1369	101.299
		1370	101.184
		1371	101.215
		1372	101.503
		1373	101.142
		1374	100.998
		1375	101.06
		1376	101.05
		1377	101.101
		1378	101.308
		1379	101.049
		1380	101.328
		1381	101.409
		1382	101.369
		1383	100.988
		1384	101.112
		1385	101.277
		1386	101.236
		1387	101.39
		1388	101.35
		1389	101.443
		1390	101.163
		1391	100.968
		1392	101.373
		1393	101.576
		1394	101.257
		1395	101.298
		1396	100.824
		1397	101.249
		1398	101.32
		1399	101.269
		1400	101.248
		1401	101.051
		1402	101.194
		1403	101.153
		1404	101.039
		1405	100.648
		1406	101.195
		1407	100.968
		1408	100.607
		1409	101.225
		1410	101.04
		1411	101.256
		1412	101.112
		1413	101.256
		1414	101.102
		1415	101.339
		1416	101.132
		1417	101.164
		1418	100.709
		1419	101.133
		1420	101.113
		1421	101.145
		1422	101.102
		1423	101.236
		1424	101.113
		1425	101.094
		1426	101.062
		1427	101.02
		1428	101.121
		1429	100.967
		1430	101.195
		1431	101.215
		1432	101.216
		1433	100.998
		1434	101.236
		1435	101.132
		1436	101.246
		1437	100.926
		1438	100.967
		1439	101.268
		1440	101.391
		1441	101.533
		1442	101.173
		1443	101.037
		1444	101.225
		1445	101.132
		1446	101.402
		1447	101.36
		1448	101.432
		1449	101.339
		1450	101.142
		1451	101.318
		1452	101.247
		1453	101.164
		1454	101.465
		1455	101.195
		1456	101.061
		1457	101.329
		1458	101.02
		1459	101.02
		1460	101.289
		1461	100.876
		1462	101.206
		1463	101.371
		1464	101.03
		1465	101.247
		1466	101.02
		1467	101.051
		1468	101.134
		1469	101.082
		1470	101.433
		1471	101.04
		1472	101.402
		1473	101.229
		1474	101.228
		1475	101.311
		1476	101.425
		1477	100.918
		1478	101.216
		1479	101.218
		1480	101.226
		1481	101.373
		1482	101.113
		1483	101.155
		1484	100.98
		1485	101.051
		1486	101.361
		1487	101.103
		1488	101.112
		1489	101.143
		1490	100.958
		1491	101.206
		1492	100.824
		1493	101.297
		1494	101.173
		1495	101.494
		1496	101.227
		1497	101.392
		1498	101.226
		1499	101.774
		1500	101.361
		1501	101.113
		1502	101.195
		1503	101.464
		1504	101.443
		1505	101.475
		1506	100.958
		1507	101.205
		1508	101.184
		1509	101.401
		1510	101.257
		1511	100.966
		1512	101.101
		1513	101.453
		1514	101.215
		1515	101.288
		1516	101.193
		1517	101.069
		1518	101.203
		1519	101.587
		1520	101.081
		1521	101.494
		1522	101.236
		1523	101.472
		1524	101.441
		1525	101.473
		1526	101.536
		1527	101.144
		1528	101.422
		1529	101.483
		1530	101.44
		1531	101.45
		1532	101.698
		1533	101.162
		1534	101.585
		1535	101.347
		1536	101.359
		1537	101.361
		1538	101.269
		1539	101.114
		1540	101.34
		1541	101.134
		1542	101.341
		1543	101.299
		1544	101.32
		1545	101.187
		1546	101.392
		1547	101.248
		1548	101.434
		1549	101.115
		1550	101.041
		1551	101.217
		1552	101.393
		1553	101.289
		1554	101.081
		1555	101.132
		1556	101.513
		1557	101.152
		1558	101.441
		1559	101.37
		1560	101.257
		1561	101.535
		1562	101.257
		1563	101.028
		1564	101.245
		1565	101.37
		1566	101.163
		1567	101.277
		1568	101.152
		1569	101.36
		1570	101.142
		1571	101.235
		1572	101.254
		1573	101.255
		1574	101.11
		1575	101.192
		1576	100.954
		1577	101.161
		1578	101.046
		1579	101.037
		1580	101.171
		1581	101.379
		1582	101.171
		1583	101.017
		1584	101.202
		1585	101.182
		1586	101.307
		1587	101.297
		1588	101.233
		1589	101.263
		1590	101.151
		1591	101.264
		1592	100.903
		1593	101.08
		1594	100.759
		1595	101.265
		1596	101.162
		1597	101.088
		1598	101.223
		1599	101.09
		1600	101.245
		1601	101.297
		1602	101.256
		1603	100.925
		1604	101.328
		1605	101.174
		1606	101.205
		1607	101.142
		1608	101.245
		1609	101.204
		1610	101.008
		1611	101.175
		1612	101.391
		1613	101.164
		1614	100.896
		1615	101.504
		1616	101.485
		1617	101.112
		1618	101.205
		1619	101.382
		1620	101.35
		1621	101.475
		1622	101.258
		1623	100.701
		1624	100.918
		1625	101.082
		1626	101.143
		1627	101.175
		1628	101.381
		1629	100.824
		1630	101.103
		1631	101.166
		1632	101.155
		1633	100.98
		1634	101.404
		1635	101.112
		1636	101.093
		1637	101.226
		1638	101.371
		1639	101.061
		1640	101.402
		1641	101.072
		1642	100.97
		1643	101.278
		1644	101.351
		1645	101.154
		1646	101.019
		1647	101.246
		1648	101.259
		1649	101.072
		1650	101.36
		1651	101.216
		1652	101.092
		1653	100.948
		1654	101.36
		1655	100.659
		1656	101.103
		1657	101.319
		1658	100.978
		1659	101.381
		1660	101.186
		1661	101.175
		1662	101.052
		1663	100.97
		1664	101.02
		1665	101.134
		1666	101.247
		1667	101.218
		1668	101.351
		1669	101.03
		1670	101.032
		1671	101.053
		1672	101.021
		1673	101.083
		1674	101.298
		1675	101.506
		1676	101.362
		1677	101.123
		1678	101.247
		1679	101.338
		1680	101.04
		1681	100.915
		1682	101.08
		1683	101.299
		1684	101.401
		1685	101.019
		1686	101.153
		1687	101.246
		1688	101.08
		1689	101.174
		1690	101.153
		1691	101.225
		1692	101.112
		1693	100.812
		1694	101.029
		1695	101.35
		1696	100.895
		1697	101.215
		1698	101.08
		1699	101.173
		1700	101.266
		1701	101.049
		1702	101.534
		1703	101.214
		1704	101.205
		1705	101.11
		1706	101.369
		1707	101.091
		1708	100.968
		1709	101.226
		1710	101.392
		1711	100.947
		1712	101.525
		1713	101.103
		1714	101.204
		1715	101.153
		1716	101.174
		1717	101.257
		1718	101.073
		1719	101.103
		1720	101.227
		1721	101.3
		1722	101.112
		1723	101.267
		1724	101.432
		1725	101.236
		1726	101.472
		1727	101.349
		1728	101.505
		1729	101.195
		1730	101.452
		1731	101.184
		1732	101.462
		1733	101.276
		1734	101.316
		1735	101.275
		1736	101.244
		1737	101.049
		1738	100.75
		1739	101.017
		1740	101.122
		1741	101.038
		1742	101.172
		1743	101.38
		1744	101.245
		1745	101.142
		1746	101.328
		1747	101.049
		1748	101.152
		1749	101.07
		1750	100.997
		1751	101.195
		1752	101.277
		1753	101.173
		1754	100.945
		1755	101.276
		1756	101.121
		1757	101.195
		1758	100.938
		1759	101.08
		1760	101.193
		1761	101.038
		1762	101.141
		1763	101.02
		1764	100.874
		1765	100.907
		1766	101.03
		1767	100.762
		1768	101.144
		1769	100.925
		1770	101.082
		1771	101.083
		1772	101.205
		1773	101.08
		1774	101.33
		1775	101.195
		1776	100.936
		1777	101.257
		1778	101.02
		1779	101.278
		1780	101.256
		1781	101.091
		1782	101.162
		1783	101.4
		1784	101.131
		1785	100.977
		1786	101.349
		1787	101.182
		1788	100.812
		1789	101.204
		1790	101.08
		1791	101.213
		1792	101.409
		1793	101.255
		1794	101.359
		1795	101.193
		1796	101.184
		1797	100.934
		1798	101.052
		1799	100.997
		1800	100.872
		1801	101.141
		1802	101.027
		1803	100.648
		1804	100.895
		1805	101.112
		1806	100.761
		1807	101.132
		1808	101.091
		1809	101.256
		1810	101.06
		1811	101.421
		1812	101.132
		1813	101.215
		1814	101.029
		1815	101.112
		1816	101.121
		1817	101.03
		1818	101.049
		1819	101.071
		1820	100.874
		1821	101.286
		1822	101.402
		1823	101.288
		1824	101.318
		1825	101.411
		1826	101.358
		1827	101.276
		1828	101.338
		1829	101.429
		1830	101.318
		1831	100.914
		1832	101.028
		1833	101.461
		1834	101.522
		1835	101.131
		1836	101.049
		1837	101.493
		1838	101.306
		1839	101.204
		1840	101.213
		1841	100.893
		1842	100.615
		1843	101.503
		1844	101.452
		1845	101.369
		1846	100.996
		1847	101.349
		1848	101.205
		1849	101.328
		1850	100.884
		1851	101.339
		1852	101.226
		1853	101.04
		1854	100.492
		1855	100.895
		1856	101.462
		1857	101.164
		1858	101.412
		1859	101.381
		1860	101.361
		1861	100.998
		1862	101.319
		1863	101.215
		1864	101.431
		1865	101.193
		1866	101.369
		1867	101.441
		1868	101.204
		1869	101.254
		1870	101.431
		1871	101.297
		1872	101.214
		1873	101.689
		1874	101.502
		1875	101.45
		1876	101.173
		1877	101.224
		1878	101.277
		1879	101.348
		1880	101.42
		1881	101.377
		1882	101.614
		1883	101.459
		1884	101.18
		1885	101.335
		1886	101.099
		1887	101.336
		1888	101.511
		1889	101.13
		1890	101.068
		1891	101.088
		1892	101.171
		1893	101.121
		1894	100.996
		1895	100.822
		1896	101.358
		1897	101.265
		1898	101.607
		1899	101.081
		1900	100.936
		1901	101.174
		1902	101.215
		1903	100.966
		1904	101.069
		1905	100.886
		1906	101.103
		1907	100.906
		1908	100.833
		1909	101.164
		1910	100.845
		1911	101.36
		1912	101.318
		1913	101.049
		1914	101.36
		1915	101.08
		1916	101.151
		1917	100.905
		1918	101.319
		1919	101.307
		1920	101.247
		1921	100.895
		1922	101.246
		1923	100.967
		1924	101
		1925	101.196
		1926	101.289
		1927	101.173
		1928	101.008
		1929	101.092
		1930	101.226
		1931	101.155
		1932	101.176
		1933	101.309
		1934	100.699
		1935	101.288
		1936	101.505
		1937	101.206
		1938	101.321
		1939	100.94
		1940	101.342
		1941	101.29
		1942	101.301
		1943	101.311
		1944	101.208
		1945	101.189
		1946	101.506
		1947	101.248
		1948	100.999
		1949	101.113
		1950	101.484
		1951	101.144
		1952	101
		1953	101.278
		1954	101.112
		1955	101.142
		1956	101.195
		1957	100.967
		1958	101.247
		1959	101.205
		1960	101.267
		1961	100.977
		1962	101.277
		1963	101.018
		1964	101.204
		1965	101.194
		1966	100.978
		1967	100.956
		1968	101.265
		1969	101.029
		1970	100.656
		1971	101.287
		1972	101.133
		1973	101.185
		1974	101.299
		1975	101.422
		1976	101.144
		1977	101.082
		1978	100.669
		1979	100.966
		1980	101.225
		1981	101.153
		1982	101.061
		1983	101.113
		1984	101.082
		1985	101.082
		1986	101.029
		1987	101.165
		1988	101.073
		1989	101.062
		1990	100.999
		1991	100.875
		1992	100.959
		1993	101.176
		1994	101.143
		1995	101.258
		1996	101.216
		1997	101.237
		1998	100.845
		1999	101.071
[truncated: 8,077 more rows]

## Sheet: Figure 3A
Figure 3A
		Time(s)	Voltage(V)			Time(s)	Voltage(V)			Time(s)	Voltage(V)			Time(s)	Voltage(V)
	17.82 mA/cm2	0	0.81379		44.55 mA/cm2	0	0.70847		178.2 mA/cm2	0	0.56021		356.4 mA/cm2	0	0.40146
		0.2	0.74154			0.2	0.64924			0.21	0.53825			0.2	0.39024
		0.45	0.72328			0.45	0.63795			0.45	0.52899			0.45	0.37833
		0.65	0.71773			0.65	0.63332			0.65	0.52103			0.66	0.36562
		0.9	0.71439			0.9	0.62981			0.86	0.51406			0.86	0.35149
		1	0.71316			1	0.6282			1.08	0.50635			1	0.3439
		1.31	0.71038			1.31	0.62425			1.28	0.49864			1.2	0.32848
		1.41	0.70958			1.4	0.62296			1.41	0.49438			1.41	0.31305
		1.63	0.70804			1.62	0.62049			1.62	0.48648			1.61	0.29676
		1.86	0.70662			1.87	0.61778			1.83	0.47877			1.83	0.28017
		2.06	0.70532			2	0.61654			2.1	0.46983			2.1	0.26388
		2.31	0.70409			2.31	0.61321			2.21	0.46569			2.2	0.25265
		2.41	0.70347			2.41	0.6121			2.45	0.45687			2.42	0.23538
		2.62	0.70242			2.63	0.60994			2.66	0.44842			2.66	0.21915
		2.9	0.70113			2.9	0.60747			2.86	0.44077			2.83	0.20558
		3	0.70057			3	0.60636			3.07	0.43238			3.1	0.18935
		3.35	0.69897			3.35	0.60309			3.28	0.42405			3.2	0.18225
		3.44	0.69841			3.45	0.60204			3.42	0.4193			3.42	0.16776
		3.64	0.69755			3.63	0.60019			3.62	0.4109			3.75	0.14778
		3.86	0.69656			3.9	0.59791			3.84	0.40233			3.83	0.1428
		4.08	0.69564			4.08	0.596			4.1	0.39264			4.1	0.12765
		4.35	0.69447			4.22	0.5947			4.21	0.38826			4.21	0.12093
		4.45	0.69403			4.43	0.59279			4.45	0.37895			4.45	0.10536
		4.7	0.69311			4.7	0.59044			4.66	0.37031			4.66	0.0887
		4.8	0.69261			4.87	0.58878			4.84	0.36278			4.84	0.07241
		5.08	0.69144			5.15	0.5865			5	0.35747			5	0.05876
		5.25	0.69083			5.25	0.58557			5.2	0.34896			5.2	0.03371
		5.43	0.69002			5.47	0.58341			5.41	0.34125			5.41	0.00519
		5.6	0.68947			5.6	0.58242			5.62	0.33317			5.51	-0.01251
		5.88	0.6883			5.88	0.57971			5.84	0.32521			--	--
		6.05	0.68786			6.05	0.57854			6.1	0.31657
		6.24	0.68682			6.24	0.57656			6.21	0.31268
		6.47	0.68601			6.5	0.57446			6.45	0.30448
		6.68	0.68521			6.67	0.57274			6.66	0.29683
		6.95	0.68429			6.95	0.57064			6.84	0.29047
		7.05	0.68379			7.05	0.56959			7.11	0.28264
		7.23	0.68311			7.22	0.56799			7.21	0.27924
		7.4	0.68256			7.45	0.56595			7.45	0.2719
		7.71	0.68132			7.67	0.56404			7.65	0.26505
		7.85	0.68089			7.88	0.56219			7.84	0.25938
		8.03	0.68021			8.05	0.56095			8.1	0.2521
		8.3	0.67929			8.24	0.55898			8.21	0.24876
		8.4	0.67879			8.47	0.55713			8.45	0.24173
		8.65	0.67805			8.67	0.55534			8.65	0.23501
		8.84	0.67725			8.88	0.55343			8.84	0.22908
		9.06	0.67657			9.05	0.55219			9	0.22476
		9.39	0.6754			9.35	0.54948			9.3	0.21502
		9.5	0.67497			9.45	0.54843			9.4	0.21082
		9.6	0.6746			9.7	0.54652			9.65	0.2028
		9.81	0.67386			9.8	0.54553			9.85	0.19453
		10.05	0.67306			10.08	0.54294			10.09	0.18552
		10.23	0.67238			10.22	0.54176			10.2	0.18108
		10.46	0.67158			10.43	0.53985			10.55	0.16504
		10.68	0.67077			10.7	0.53763			10.68	0.15692
		10.82	0.67034			10.81	0.53671			10.86	0.14762
		11.04	0.66948			11.13	0.53374			11.01	0.14257
		11.29	0.6688			11.25	0.53276			11.2	0.12612
		11.41	0.66837			11.43	0.53097			11.42	0.11039
		11.75	0.6672			11.6	0.52973			11.63	0.09227
		11.85	0.66683			11.87	0.52696			11.84	0.07076
		12.03	0.66615			12.15	0.5248			12.01	0.05525
		12.3	0.66522			12.25	0.52381			12.2	0.0265
		12.4	0.66485			12.47	0.52165			12.46	-0.01223
		12.65	0.66411			12.6	0.5206			--	--
		12.84	0.66343			12.8	0.51869			--	--
		13.07	0.66263			13.05	0.51665			--	--
		13.2	0.6622			13.25	0.51468			--	--
		13.45	0.6614			13.5	0.51252			--	--
		13.64	0.66066			13.6	0.51153			--	--
		13.87	0.65992			13.94	0.50845			--	--
		14	0.65948			14.05	0.50752			--	--
		14.32	0.65843			14.26	0.50549			--	--
		14.41	0.65806			14.5	0.50333			--	--
		14.63	0.65732			14.67	0.50154			--	--
		14.8	0.65683			14.89	0.49956			--	--
		15	0.65603			15.05	0.49827			--	--
		15.24	0.65535			15.25	0.49617			--	--
		15.43	0.65467			15.46	0.49432			--	--
		15.7	0.65381			15.67	0.49228			--	--
		15.8	0.65344			15.88	0.49031			--	--
		16.15	0.65233			16.01	0.48926			--	--
		16.25	0.65196			16.22	0.48716			--	--
		16.5	0.65115			16.44	0.48513			--	--
		16.6	0.65072			16.6	0.48377			--	--
		16.91	0.64974			16.8	0.48167			--	--
		17.01	0.64936			17.04	0.47982			--	--
		17.22	0.64862			17.25	0.47754			--	--
		17.45	0.64782			17.47	0.47532			--	--
		17.67	0.64714			17.6	0.47421			--	--
		17.91	0.6464			17.8	0.47217			--	--
		18.01	0.64603			18.03	0.47038
		18.22	0.64523			18.25	0.46797
		18.45	0.64449			18.5	0.46575
		18.67	0.64381			18.6	0.4647
		18.91	0.64307			18.88	0.46181
		19.01	0.64264			19.05	0.46039
		19.32	0.64159			19.36	0.45736
		19.45	0.64122			19.45	0.45631
		19.63	0.6406			19.7	0.45415
		19.86	0.6398			19.8	0.45311
		20.07	0.63906			20.09	0.45014
		20.31	0.63826			20.25	0.44891
		20.41	0.63795			20.43	0.44694
		20.63	0.63715			20.7	0.44441
		20.9	0.63635			20.88	0.44256
		21	0.63604			21.15	0.44015
		21.35	0.6348			21.25	0.4391
		21.45	0.6345			21.47	0.43682
		21.66	0.63382			21.6	0.43577
		21.86	0.63314			21.8	0.43355
		22.08	0.63234			22.05	0.43151
		22.21	0.63197			22.26	0.42935
		22.42	0.63116			22.5	0.42707
		22.7	0.63036			22.61	0.42608
		22.8	0.62993			22.94	0.42281
		23.01	0.62919			23.05	0.42176
		23.26	0.62845			23.26	0.4196
		23.5	0.62765			23.5	0.41744
		23.67	0.62697			23.67	0.41566
		23.95	0.62623			23.89	0.41356
		24.05	0.6258			24.05	0.41214
		24.26	0.62499			24.25	0.4101
		24.41	0.62456			24.47	0.40813
		24.75	0.62345			24.67	0.40609
		24.85	0.62308			24.89	0.40399
		25.03	0.6224			25.05	0.4027
		25.2	0.62191			25.25	0.4006
		25.52	0.62074			25.47	0.39863
		25.65	0.62031			25.67	0.39659
		25.83	0.61969			25.89	0.39455
		26.1	0.61882			26.05	0.39326
		26.21	0.61845			26.25	0.39122
		26.42	0.61759			26.4	0.38999
		26.66	0.61685			26.61	0.38789
		26.87	0.61611			26.81	0.3861
		27	0.61574			27.01	0.38407
		27.31	0.61463			27.23	0.38209
		27.42	0.61426			27.47	0.37999
		27.63	0.61352			27.68	0.37796
		27.9	0.61266			27.9	0.37598
		28	0.61228			28.01	0.375
		28.24	0.61154			28.22	0.37315
		28.45	0.61074			28.46	0.37105
		28.7	0.61			28.67	0.36914
		28.8	0.60957			28.87	0.36722
		29.09	0.60858			29.12	0.365
		29.27	0.60797			29.35	0.36315
		29.4	0.60747			29.45	0.36223
		29.62	0.60667			29.63	0.36044
		29.85	0.60593			29.87	0.35846
		30.09	0.60531			30.07	0.35667
		30.2	0.60482			30.31	0.3547
		30.51	0.60371			30.41	0.35377
		30.61	0.60334			30.62	0.35192
		30.83	0.6026			30.84	0.35001
		31.1	0.60173			31	0.34896
		31.21	0.60136			31.2	0.34699
		31.45	0.6005			31.42	0.34526
		31.67	0.5997			31.62	0.34347
		31.9	0.59896			31.84	0.34156
		32.01	0.59859			32	0.34045
		32.36	0.59735			32.21	0.3386
		32.45	0.59698			32.45	0.33668
		32.67	0.59618			32.62	0.33508
		32.8	0.59581			32.84	0.33335
		33.01	0.59507			33	0.33224
		33.22	0.59433			33.2	0.33039
		33.44	0.59353			33.42	0.32872
		33.6	0.59304			33.62	0.32706
		33.8	0.59229			33.83	0.32527
		34.02	0.59149			34.06	0.3236
		34.25	0.59069			34.27	0.32188
		34.46	0.58995			34.55	0.31984
		34.67	0.58921			34.65	0.31904
		34.92	0.58841			34.83	0.31743
		35.05	0.58791			35.1	0.31558
		35.23	0.58724			35.21	0.31466
		35.46	0.58643			35.42	0.31287
		35.68	0.58563			35.66	0.3112
		35.82	0.5852			35.83	0.30966
		36.05	0.5844			36.1	0.30781
		36.27	0.5836			36.21	0.30694
		36.49	0.58286			36.45	0.30516
		36.65	0.5823			36.64	0.30343
		36.86	0.5815			36.84	0.30195
		37.07	0.58076			37	0.3009
		37.2	0.58033			37.21	0.29917
		37.45	0.57946			37.45	0.29738
		37.65	0.57866			37.62	0.2959
		37.9	0.57792			37.84	0.29423
		38.01	0.57749			38	0.29319
		38.31	0.57638			38.2	0.29152
		38.41	0.57601			38.42	0.28985
		38.63	0.5752			38.62	0.28819
		38.9	0.57428			38.84	0.2864
		39.01	0.57391			39	0.28535
		39.3	0.57286			39.31	0.28288
		39.4	0.57237			39.4	0.28196
		39.65	0.57156			39.65	0.28017
		39.85	0.57082			39.86	0.27844
		40.06	0.57008			40.06	0.27665
		40.27	0.56934			40.3	0.27468
		40.51	0.56848			40.49	0.27307
		40.61	0.56811			40.65	0.2719
		40.82	0.56725			40.86	0.27011
		41.1	0.56638			41.04	0.26838
		41.21	0.56595			41.2	0.26721
		41.45	0.56509			41.51	0.26437
		41.65	0.56428			41.62	0.26345
		41.86	0.56354			41.82	0.26147
		42.07	0.56268			42.04	0.25956
		42.31	0.56188			42.27	0.25752
		42.42	0.56151			42.48	0.25549
		42.63	0.56064			42.75	0.25308
		42.9	0.55978			42.86	0.25197
		43.01	0.55941			43.03	0.25006
		43.22	0.55855			43.3	0.24741
		43.45	0.55768			43.52	0.24512
		43.7	0.55688			43.66	0.24401
		43.81	0.55639			43.83	0.24192
		44.11	0.55528			44.1	0.23932
		44.22	0.55491			44.21	0.23815
		44.44	0.55404			44.42	0.2355
		44.6	0.55349			44.66	0.23297
		44.8	0.55262			44.84	0.23081
		45.02	0.55182			45	0.22914
		45.26	0.55096			45.21	0.22655
		45.5	0.55016			45.45	0.22359
		45.68	0.54942			45.65	0.22088
		45.95	0.54849			45.84	0.21847
		46.06	0.54806			46	0.21656
		46.27	0.54719			46.29	0.21242
		46.41	0.54676			46.45	0.21063
		46.75	0.54547			46.65	0.20749
		46.86	0.54503			46.9	0.20422
		47.03	0.54429			47.01	0.20261
		47.3	0.54331			47.31	0.19793
		47.52	0.54244			47.41	0.19626
		47.66	0.54207			47.62	0.1928
		47.83	0.54133			47.84	0.18929
		48.1	0.54035			48	0.18713
		48.21	0.53998			48.21	0.1833
		48.42	0.53905			48.45	0.17935
		48.66	0.53825			48.66	0.17547
		48.86	0.53745			48.87	0.17146
		49.07	0.53664			49.01	0.1693
		49.4	0.53547			49.35	0.16288
		49.6	0.53455			49.48	0.15973
		49.95	0.53331			49.66	0.15629
		50.06	0.53288			49.91	0.15168
		50.27	0.53202			50.01	0.14941
		50.41	0.53158			50.36	0.14209
		50.75	0.53023			50.46	0.1397
		50.86	0.52986			50.7	0.13545
		51.04	0.52906			50.81	0.13214
		51.2	0.52856			51.15	0.12511
		51.55	0.52714			51.26	0.12166
		51.66	0.52677			51.5	0.11601
		51.83	0.52603			51.61	0.11313
		52.11	0.52504			51.8	0.10764
		52.21	0.52461			52.04	0.10195
		52.42	0.52375			52.26	0.09619
		52.66	0.52289			52.5	0.08979
		52.84	0.52214			52.61	0.0866
		53	0.52153			52.89	0.07795
		53.2	0.52073			53.05	0.07379
		53.42	0.51992			53.25	0.06705
		53.62	0.51912			53.4	0.06304
		53.84	0.5182			53.6	0.0558
		54	0.51764			53.95	0.0446
		54.2	0.51684			54.06	0.0407
		54.42	0.51604			54.24	0.03353
		54.63	0.51517			54.41	0.02775
		54.87	0.51425			54.61	0.0191
		55.01	0.51375			54.85	0.01001
		55.2	0.51289			55.05	0.000423687
		55.43	0.51215			55.13	-0.00333
		55.63	0.51129			55.26	-0.00874
		55.9	0.5103			--	--
		56.01	0.50987			--	--
		56.32	0.50863			--	--
		56.42	0.5082			--	--
		56.64	0.50734			--	--
		56.8	0.50684			--	--
		57	0.50586			--	--
		57.21	0.50512			--	--
		57.43	0.50425			--	--
		57.7	0.5032			--	--
		57.81	0.50283			--	--
		58.11	0.5016			--	--
		58.22	0.50117			--	--
		58.44	0.50024			--	--
		58.6	0.49969			--	--
		58.8	0.49882			--	--
		59.05	0.49796			--	--
		59.36	0.49673			--	--
		59.45	0.49623			--	--
		59.66	0.49555			--	--
		59.87	0.49469			--	--
		60.08	0.49383			--	--
		60.36	0.49278
		60.45	0.49235
		60.7	0.49148
		60.81	0.49099
		61.09	0.48982
		61.25	0.48932
		61.43	0.48852
		61.71	0.48747
		61.8	0.48704
		62.15	0.48581
		62.26	0.48531
		62.5	0.48432
		62.61	0.48389
		62.81	0.48303
		63.06	0.48217
		63.24	0.48142
		63.47	0.4805
		63.69	0.47964
		63.85	0.47902
		64.05	0.47822
		64.31	0.47729
		64.4	0.47686
		64.65	0.47606
		64.85	0.47507
		65.11	0.47414
		65.21	0.47371
		65.46	0.47279
		65.63	0.47205
		65.85	0.47118
		66.07	0.47032
		66.31	0.46939
		66.42	0.46902
		66.63	0.46816
		66.85	0.4673
		67.07	0.46637
		67.31	0.46551
		67.42	0.46507
		67.63	0.46427
		67.87	0.46329
		68.01	0.46285
		68.21	0.46205
		68.43	0.46125
		68.63	0.46039
		68.91	0.4594
		69.01	0.45897
		69.31	0.45792
		69.4	0.45742
		69.65	0.45668
		69.86	0.45576
		70.06	0.45489
		70.27	0.45415
		70.49	0.45329
		70.65	0.4528
		70.86	0.45187
		71.06	0.45119
		71.27	0.45033
		71.51	0.44947
		71.62	0.44903
		71.82	0.44823
		72.1	0.44737
		72.21	0.44681
		72.45	0.44589
		72.66	0.44509
		72.87	0.44428
		73.01	0.44385
		73.2	0.44299
		73.42	0.44225
		73.63	0.44144
		73.9	0.44052
		74.01	0.44009
		74.36	0.43879
		74.45	0.43836
		74.65	0.43768
		74.88	0.43682
		75.08	0.43602
		75.36	0.43509
		75.45	0.43466
		75.71	0.43386
		75.81	0.43342
		76.09	0.43231
		76.26	0.43182
		76.44	0.43108
		76.61	0.43059
		76.8	0.42972
		77.16	0.42849
		77.26	0.42812
		77.51	0.42725
		77.61	0.42682
		77.81	0.42608
		78.06	0.42522
		78.24	0.42448
		78.41	0.42398
		78.72	0.42281
		78.86	0.42238
		79.06	0.42158
		79.21	0.42121
		79.41	0.42028
		79.73	0.41917
		79.86	0.41874
		80.04	0.41806
		80.2	0.41757
		80.49	0.41646
		80.66	0.4159
		80.85	0.41516
		81.06	0.41448
		81.27	0.41368
		81.53	0.41282
		81.66	0.41239
		81.86	0.41164
		82.11	0.4109
		82.21	0.41053
		82.46	0.40961
		82.65	0.40893
		82.91	0.40813
		83.01	0.40776
		83.36	0.40652
		83.45	0.40615
		83.68	0.40541
		83.81	0.40504
		84.01	0.40424
		84.26	0.4035
		84.44	0.40282
		84.61	0.40233
		84.8	0.40153
		85.06	0.40079
		85.26	0.40005
		85.48	0.39937
		85.68	0.39863
		85.96	0.39782
		86.06	0.39739
		86.24	0.39678
		86.41	0.39628
		86.7	0.3953
		86.86	0.39474
		87.06	0.39406
		87.31	0.39332
		87.4	0.39289
		87.66	0.39227
		87.86	0.39147
		88.06	0.39079
		88.27	0.39011
		88.51	0.38931
		88.62	0.38894
		88.83	0.38826
		89.04	0.38758
		89.21	0.38721
		89.41	0.38647
		89.75	0.38542
		89.86	0.38505
		90.08	0.38444
		90.31	0.38363
		90.41	0.38326
		90.66	0.38259
		90.86	0.38185
		91.11	0.3811
		91.21	0.3808
		91.43	0.38006
		91.67	0.37932
		91.84	0.37876
		92.01	0.37833
		92.2	0.37759
		92.42	0.37697
		92.63	0.37629
		92.86	0.37555
		93.07	0.37487
		93.3	0.37426
		93.42	0.37389
		93.63	0.37321
		93.91	0.37247
		94.01	0.3721
		94.36	0.37099
		94.45	0.37068
		94.71	0.37
		94.81	0.36963
		95.15	0.36858
		95.26	0.36827
		95.51	0.36759
		95.61	0.36716
		95.96	0.36617
		96.06	0.36587
		96.24	0.36519
		96.41	0.36482
		96.7	0.36389
		96.86	0.3634
		97.06	0.36278
		97.31	0.3621
		97.41	0.36173
		97.62	0.36118
		97.82	0.3605
		98.04	0.35988
		98.31	0.35908
		98.55	0.3584
		98.66	0.35803
		98.88	0.35735
		99.11	0.3568
		99.31	0.35612
		99.41	0.35581
		99.63	0.35513
		99.86	0.35445
		100.08	0.35383
		100.21	0.35346
		100.46	0.35272
		100.66	0.35211
		100.88	0.35143
		101.01	0.35112
		101.33	0.35019
		101.42	0.34982
		101.64	0.34921
		101.91	0.34841
		102	0.3481
		102.25	0.34748
		102.46	0.3468
		102.71	0.34612
		102.81	0.34581
		103.13	0.34483
		103.26	0.34446
		103.51	0.34378
		103.61	0.34341
		103.92	0.34254
		104.03	0.34217
		104.23	0.34156
		104.46	0.34082
		104.68	0.3402
		104.96	0.33952
		105.06	0.33915
		105.24	0.33853
		105.41	0.33804
		105.76	0.33718
		105.86	0.33674
		106.06	0.33607
		106.28	0.33545
		106.49	0.33477
		106.66	0.33434
		106.87	0.33366
		107.07	0.33304
		107.27	0.33236
		107.56	0.33156
		107.66	0.33125
		107.86	0.33057
		108.08	0.32996
		108.29	0.32922
		108.46	0.32879
		108.65	0.32811
		108.87	0.32749
		109.07	0.32681
		109.41	0.32582
		109.6	0.32515
		109.8	0.32453
		110.06	0.32373
		110.27	0.32305
		110.42	0.32262
		110.6	0.32194
		110.86	0.32113
		111.04	0.32046
		111.28	0.31978
		111.49	0.31904
		111.66	0.31854
		111.86	0.31774
		112.11	0.317
		112.21	0.31663
		112.46	0.31595
		112.66	0.31503
		112.91	0.31429
		113.02	0.31385
		113.33	0.31281
		113.43	0.31237
		113.65	0.31157
		113.81	0.31114
		114.01	0.31028
		114.22	0.3096
		114.44	0.30873
		114.71	0.30781
		114.81	0.30738
		115.12	0.30627
		115.23	0.30583
		115.45	0.30497
		115.61	0.30441
		115.81	0.30355
		116.05	0.30281
		116.28	0.3017
		116.51	0.30084
		116.6	0.3004
		116.86	0.29966
		117.06	0.29862
		117.3	0.29781
		117.42	0.2972
		117.76	0.29572
		117.87	0.29535
		118.04	0.29442
		118.31	0.29325
		118.53	0.29238
		118.66	0.29183
		118.86	0.2909
		119.11	0.28985
		119.32	0.28887
		119.41	0.28837
		119.66	0.28732
		119.86	0.28634
		120.11	0.28529
		120.22	0.28473
		120.41	0.28368
		120.63	0.28264
		120.84	0.28153
		121.12	0.28029
		121.21	0.27974
		121.43	0.27869
		121.64	0.27758
		121.91	0.27622
		122.02	0.2756
		122.2	0.27462
		122.46	0.2732
		122.68	0.27196
		122.81	0.27135
		123.1	0.26962
		123.23	0.269
		123.44	0.26777
		123.68	0.26647
		123.88	0.26518
		124.1	0.26394
		124.26	0.26308
		124.48	0.2616
		124.61	0.26086
		124.81	0.25956
		125.05	0.25814
		125.27	0.25678
		125.51	0.25524
		125.62	0.25456
		125.9	0.25253
		126.06	0.2516
		126.26	0.25006
		126.41	0.24926
		126.61	0.24778
		126.8	0.24642
		127.07	0.24469
		127.24	0.24327
		127.48	0.24155
		127.69	0.24
		127.83	0.23895
		128.06	0.23723
		128.28	0.23556
		128.41	0.23457
		128.62	0.23303
		128.82	0.2313
		129.04	0.22958
		129.36	0.22711
		129.45	0.22624
		129.65	0.22464
		129.81	0.22353
		130.01	0.22156
		130.23	0.21964
		130.47	0.21754
		130.61	0.2165
		130.81	0.21452
		131.02	0.21273
		131.23	0.2107
		131.51	0.20835
		131.62	0.2073
		131.92	0.20434
		132.03	0.20323
		132.24	0.20113
		132.48	0.19885
		132.69	0.19663
		132.8	0.19558
		133.07	0.19299
		133.31	0.19052
		133.42	0.18941
		133.73	0.18583
		133.87	0.1846
		134.04	0.1825
		134.31	0.17954
		134.53	0.17701
		134.67	0.17578
		134.84	0.17355
		135.11	0.17072
		135.22	0.16942
		135.43	0.16664
		135.67	0.16405
		135.85	0.16165
		136.03	0.15936
		136.2	0.15729
		136.46	0.15431
		136.66	0.15145
		136.91	0.14898
		137.02	0.14714
		137.24	0.14423
		137.47	0.14102
		137.64	0.13831
		137.91	0.13489
		138.02	0.13333
		138.2	0.13056
		138.47	0.12671
		138.65	0.12386
		138.81	0.1218
		139.01	0.11839
		139.27	0.11434
		139.42	0.11235
		139.7	0.10748
		139.86	0.10518
		140.06	0.1015
		140.25	0.09829
		140.42	0.09571
		140.6	0.09226
		140.87	0.08779
		141.04	0.0842
		141.21	0.08216
		141.4	0.07756
		141.67	0.07271
		141.85	0.06882
		142.12	0.06368
		142.21	0.06132
		142.42	0.05696
		142.65	0.05192
		142.81	0.04889
		143.01	0.04384
		143.26	0.03865
		143.48	0.03284
		143.62	0.02998
		143.82	0.02439
		144.06	0.01864
		144.26	0.01272
		144.48	0.00697
		144.7	0.000769114
		144.86	-0.00326
		--	--
		--	--
		--	--
		--	--
		--	--
		--	--
		--	--
		--	--
		--	--
		--	--
		--	--
		--	--
		--	--
		--	--
		--	--
		--	--
		--	--
		--	--
		--	--
		--	--
		--	--
		--	--
		--	--
		--	--
		--	--
		--	--
		--	--

## Sheet: Figure 3B
Figure 3B
		I (mA/cm?	Power (mW/cm?	E_Stack (V)			I (mA/cm?	Power (mW/cm?	E_Stack (V)			I (mA/cm?	Power (mW/cm?	E_Stack (V)			I (mA/cm?	Power (mW/cm?	E_Stack (V)
	hybrid cell 30C	0	0	0.97264		hybrid cell 50C	0	0	0.97077		control cell 30C	0	0	0.98897		control cell 50C	0	0	0.97553
		39.33	33.013	0.83937			99.781	82.795	0.82976			39.727	34.193	0.86071			99.784	82.16	0.82339
		79.568	64.513	0.8108			199.49	158.07	0.79236			79.426	66.037	0.83144			199.05	156.92	0.78837
		119.77	94.89	0.7923			300.05	229.9	0.76621			120.48	97.934	0.81287			299.91	228.93	0.76334
		159.51	123.95	0.77706			399.94	298.28	0.74581			159.67	127.48	0.7984			399.79	297.08	0.74308
		199.29	152.4	0.76469			499.53	364.01	0.72871			199.53	156.69	0.78531			499.41	362.31	0.72549
		240	180.85	0.75354			600.06	428.28	0.71373			240.22	186.13	0.77481			600.05	425.63	0.70932
		279.72	208.09	0.74393			700.02	489.36	0.69906			280.09	214.09	0.76438			699.81	487.75	0.69698
		319.65	234.93	0.73496			799.51	548.09	0.68553			320.01	241.52	0.75472			799.49	547.49	0.68479
		359.85	261.49	0.72667			899.83	606.9	0.67447			360.14	268.64	0.74593			900.32	605.69	0.67275
		399.75	287.21	0.71846			999.84	661.62	0.66173			399.73	295.02	0.73806			1000.1	658.05	0.658
		440.8	313.25	0.71062			1100.8	713.68	0.6483			440.41	321.61	0.73026			1100.4	710.79	0.64592
		480.12	337.55	0.70306			1200.3	763.06	0.63575			479.88	346.64	0.72236			1200.1	757	0.63079
		519.46	361.25	0.69544			1300.1	809.88	0.62293			520.17	371.86	0.71489			1300.1	802.09	0.61695
		560.49	385.76	0.68825			1401	854.14	0.60966			560.52	396.69	0.70772			1400.7	846.12	0.60406
		600.25	408.65	0.6808			1500.3	896.06	0.59726			599.85	420.21	0.70052			1500.5	887.87	0.59172
		640.29	431.2	0.67345			1599.7	935.78	0.58498			640.13	443.59	0.69298			1599.4	928.7	0.58065
		680.51	453.51	0.66642			1700	973.98	0.57292			680.69	466.83	0.68581			1700.1	966.26	0.56837
		720.7	475.44	0.65969			1799.7	1009.1	0.56069			720.22	489.05	0.67903			1799.5	1002.3	0.55699
		759.89	496.37	0.65322			1899.3	1044.5	0.54997			759.91	510.62	0.67194			1899.5	1035.3	0.54502
		799.69	517.23	0.64679			1999.8	1083.6	0.54184			799.03	531.81	0.66558			2000.2	1067	0.53345
		839.17	537.14	0.64008			2099.8	1122.3	0.5345			839.25	552.73	0.65859			2099.5	1101.5	0.52464
		879.54	557.6	0.63396			2200.3	1154.6	0.52477			879.87	573.43	0.65172			2200	1129	0.5132
		919.62	576.99	0.62743			2299.8	1182.5	0.51419			919.55	593.76	0.6457			2300.2	1153.2	0.50136
		959.72	596.19	0.62121			2400	1208.3	0.50346			959.98	613.45	0.63903			2399.7	1177.2	0.49056
		1000.1	615.12	0.61507			2500.6	1230.9	0.49227			1000.2	632.33	0.63218			2500.5	1198.5	0.47932
		1039.5	633.31	0.60925			2600.1	1252.8	0.48183			1039.7	650.48	0.62566			2600.2	1217.5	0.46822
		1080.1	651.84	0.60348			2699.5	1272.2	0.47126			1080.4	669.01	0.61922			2699.8	1235.2	0.45751
		1120.1	669.43	0.59766			2800.7	1290.6	0.46083			1119.7	686.36	0.61297			2800.6	1254	0.44777
		1159.7	686.17	0.59171			2900.3	1305.9	0.45027			1160	703.61	0.60659			2900.1	1271.9	0.43857
		1200.7	703.73	0.58609			3001	1319.5	0.4397			1200.4	720.87	0.60053			3001.3	1281.6	0.42703
		1240.2	720.15	0.58066			3100.4	1332.9	0.4299			1240.2	736.99	0.59426			3100	1287.7	0.41537
		1280	735.66	0.57472			3199.2	1341.7	0.41939			1280.4	753	0.58811			3199.5	1295.9	0.40504
		1320.4	751.56	0.56918			3300	1350.8	0.40935			1320.2	769.11	0.58256			3300.1	1293.8	0.39204
		1360.4	767.11	0.56389			3399.9	1359.7	0.39992			1360.3	784.14	0.57646			3399.7	1289.6	0.37933
		1400.7	782.25	0.55848			3499.4	1364.1	0.38981			1401	799.33	0.57056			3499.4	1291.6	0.36908
		1440.4	796.88	0.55323			3600.2	1364	0.37885			1440.3	813.68	0.56495			3600.1	1279.6	0.35543
		1480	811.1	0.54804			3699.9	1366.6	0.36936			1480.1	827.73	0.55923			3699.7	1269.2	0.34305
		1519.7	824.75	0.54271			3799.4	1365.3	0.35936			1519.5	841.2	0.55362			3799.3	1248.8	0.3287
		1559.4	838.6	0.53779			3900.1	1360.8	0.34891			1559.5	854.93	0.54822			3900.2	1222.9	0.31356
		1599.5	851.82	0.53254			4000	1356.1	0.33903			1599.6	869.04	0.54328			3999.9	1209.7	0.30243
		1639.8	864.66	0.52731			4100.6	1350.1	0.32923			1639.9	880.99	0.53724			4100.7	1168.8	0.28502
		1679.3	877.56	0.52257			4200.1	1342	0.31952			1679.1	893.2	0.53194
		1720.3	890.02	0.51738			4299.9	1332.8	0.30996			1720.5	906.64	0.52697
		1759.7	901.42	0.51227			4400.8	1323	0.30063			1760	917.87	0.52151
		1799.1	912.84	0.50739			4500.5	1307.7	0.29056			1799.7	930.35	0.51695
		1840.4	925.42	0.50284								1840.4	942.27	0.51198
		1879.9	936.43	0.49812								1880.1	953.2	0.50699
		1919.8	947.33	0.49345								1919.6	964.01	0.5022
		1960.1	958.06	0.48877								1960.5	974.83	0.49724
		2000	968.13	0.48406								2000.2	984.74	0.49233
		2040.3	977.9	0.47929								2040.6	995.73	0.48796
		2080.6	987.86	0.47479								2080.3	1005.3	0.48324
		2120.1	997.24	0.47037								2120.2	1015.2	0.47882
		2160.7	1006.5	0.46581								2160.7	1025.5	0.47461
		2200.6	1014.4	0.46094								2200.8	1034.5	0.47007
		2240	1022.5	0.45646								2240	1043.1	0.46565
		2279.6	1032	0.45269								2279.6	1051.7	0.46137
		2319.5	1040.3	0.44848								2319.7	1059.8	0.45689
		2359.9	1047.5	0.44389								2359.8	1069.2	0.45307
		2400.1	1054.8	0.43947								2400	1077.7	0.44906
		2440	1062.4	0.4354								2439.5	1084.6	0.4446
		2480.1	1069.4	0.4312								2480.2	1093.6	0.44093
		2519.8	1076.1	0.42705								2519.7	1099.3	0.43626
		2559.6	1082.5	0.42293								2559.7	1107.3	0.43257
		2599.8	1088.6	0.41871								2600.2	1114.6	0.42867
		2639.9	1095.8	0.41507								2639.8	1120.6	0.42451
		2680.7	1101.6	0.41094								2680.6	1128.2	0.42087
		2720.5	1107.5	0.40712								2720.3	1133.8	0.4168
		2759.7	1111.5	0.40277								2759.8	1140.5	0.41325
		2800.4	1116.8	0.39882								2800.8	1146.5	0.40933
		2840.5	1123.1	0.39539								2840.1	1152.4	0.40575
		2880.2	1126.9	0.39127								2879.8	1155.9	0.40137
		2920.9	1132.4	0.38769								2921	1161.4	0.3976
		2959.9	1136.6	0.38401								2960.3	1166	0.39388
		3000.7	1141.3	0.38035								3001	1171.5	0.39036
		3039.7	1144.5	0.37652								3039.7	1175.1	0.38658
		3079.4	1148	0.37281								3079.2	1179.3	0.383
		3119.8	1152.2	0.36934								3120.2	1183.7	0.37936
		3159.7	1156.9	0.36613								3160.1	1186.6	0.37549
		3199.3	1160	0.36256								3199.9	1189.2	0.37164
		3239.9	1164.4	0.3594								3240.1	1192.3	0.36797
		3279.4	1166.7	0.35578								3279.7	1196.5	0.36481
		3320.1	1169.5	0.35226								3320.6	1197.3	0.36057
		3360.1	1172.9	0.34906								3360.1	1201.6	0.35761
		3399.5	1175.1	0.34568								3399.7	1201.1	0.35329
		3440.6	1177.7	0.34231								3440.6	1204.8	0.35018
		3480.5	1179.8	0.33897								3479.8	1206.7	0.34676
		3519.8	1181.4	0.33565								3641.1	1210	0.33232
		3560.7	1183.2	0.33228								3680.6	1211.9	0.32927
		3600.1	1185.5	0.3293								3720.3	1211.9	0.32574
		3640.9	1187.8	0.32625								3760.8	1212.9	0.32251
		3680.4	1189.4	0.32317								3799.6	1211.5	0.31886
		3720.4	1190.8	0.32007								3839.4	1212.3	0.31575
		3760.8	1193.2	0.31728								3880	1211.3	0.31219
		3799.8	1194.5	0.31436								3919.5	1209.9	0.30868
		3839.3	1194.5	0.31114								3960.2	1212.3	0.30613
		3880	1196.1	0.30827								4000	1213.7	0.30342
		3919.7	1197.6	0.30553
		3960.4	1197.4	0.30234
		3999.9	1197.6	0.2994

## Sheet: Figure 3C
Figure 3C
		Time (s)	Voltage (V)	Time (s)	Voltage (V)	Time (s)	Voltage (V)				Time (s)	Voltage (V)	Time (s)	Voltage (V)	Time (s)	Voltage (V)
	hybrid cell 30C		2 A		3 A		4 A			control cell 30C		2 A		3 A		4 A
		0.44	0.50577	0.53	0.38869	0.17	0.27119				0.51	0.4911	0.27	0.33987	0.05	0.17692
		1.44	0.50499	1.53	0.38572	1.17	0.26684				1.51	0.48998	1.27	0.33806	1.05	0.19342
		2.44	0.50532	2.53	0.38704	2.17	0.26796				2.51	0.49237	2.27	0.34567	2.05	0.20684
		3.44	0.50606	3.53	0.38788	3.17	0.2687				3.51	0.49426	3.27	0.35182	3.05	0.21613
		4.44	0.50633	4.53	0.38886	4.17	0.26945				4.51	0.49595	4.27	0.35583	4.05	0.22243
		5.44	0.50678	5.53	0.3888	5.17	0.27067				5.51	0.49758	5.27	0.35896	5.05	0.22747
		6.44	0.50721	6.53	0.38914	6.17	0.27123				6.51	0.49868	6.27	0.36124	6.05	0.23105
		7.44	0.50782	7.53	0.39003	7.17	0.27261				7.51	0.49931	7.27	0.36345	7.05	0.2349
		8.44	0.50763	8.53	0.39014	8.17	0.2735				8.51	0.49998	8.27	0.36534	8.05	0.23698
		9.44	0.50763	9.53	0.39039	9.17	0.27425				9.51	0.50046	9.27	0.3665	9.05	0.23899
		10.44	0.50807	10.53	0.39089	10.17	0.27477				10.51	0.50085	10.27	0.36776	10.05	0.24144
		11.44	0.50805	11.53	0.3909	11.17	0.27538				11.51	0.50144	11.27	0.36913	11.05	0.24257
		12.44	0.50837	12.53	0.39115	12.17	0.27571				12.51	0.50142	12.27	0.37011	12.05	0.24442
		13.44	0.50844	13.53	0.39117	13.17	0.27562				13.51	0.50253	13.27	0.37067	13.05	0.24578
		14.44	0.50818	14.53	0.39143	14.17	0.27635				14.51	0.50258	14.27	0.37211	14.05	0.24651
		15.44	0.50868	15.53	0.39166	15.17	0.2759				15.51	0.50273	15.27	0.37313	15.05	0.24842
		16.44	0.5084	16.53	0.39173	16.17	0.27604				16.51	0.50329	16.27	0.37327	16.05	0.24888
		17.44	0.50838	17.53	0.39145	17.17	0.277				17.51	0.50374	17.27	0.37429	17.05	0.2501
		18.44	0.50833	18.53	0.39208	18.17	0.27755				18.51	0.50373	18.27	0.37537	18.05	0.25183
		19.44	0.50863	19.53	0.39263	19.17	0.27758				19.51	0.50396	19.27	0.37574	19.05	0.25249
		20.44	0.50897	20.53	0.39211	20.17	0.27726				20.51	0.5041	20.27	0.37616	20.05	0.25331
		21.44	0.50922	21.53	0.39229	21.17	0.27726				21.51	0.50465	21.27	0.37686	21.05	0.25403
		22.44	0.50885	22.53	0.39235	22.17	0.27744				22.51	0.50426	22.27	0.37738	22.05	0.25457
		23.44	0.50903	23.53	0.39201	23.17	0.27767				23.51	0.50511	23.27	0.378	23.05	0.25546
		24.44	0.50911	24.53	0.39285	24.17	0.27737				24.51	0.50502	24.27	0.37851	24.05	0.256
		25.44	0.50902	25.53	0.39282	25.17	0.27793				25.51	0.50489	25.27	0.37982	25.05	0.25684
		26.44	0.50903	26.53	0.39296	26.17	0.27792				26.51	0.50546	26.27	0.37971	26.05	0.25733
		27.44	0.5093	27.53	0.39286	27.17	0.27837				27.51	0.50521	27.27	0.37901	27.05	0.25694
		28.44	0.50893	28.53	0.39336	28.17	0.27851				28.51	0.50566	28.27	0.3799	28.05	0.25742
		29.44	0.50894	29.53	0.3931	29.17	0.27865				29.51	0.50553	29.27	0.3798	29.05	0.25809
		30.44	0.509	30.53	0.39317	30.17	0.27948				30.51	0.50547	30.27	0.3805	30.05	0.25879
		31.44	0.50927	31.53	0.39288	31.17	0.27944				31.51	0.50575	31.27	0.38089	31.05	0.2587
		32.44	0.50903	32.53	0.39263	32.17	0.27924				32.51	0.50558	32.27	0.38103	32.05	0.25849
		33.44	0.50875	33.53	0.39269	33.17	0.2791				33.51	0.50558	33.27	0.38117	33.05	0.25851
		34.44	0.50908	34.53	0.39266	34.17	0.27887				34.51	0.50572	34.27	0.38131	34.05	0.25937
		35.44	0.50879	35.53	0.39268	35.17	0.27921				35.51	0.50561	35.27	0.3815	35.05	0.26019
		36.44	0.50868	36.53	0.39252	36.17	0.2793				36.51	0.50594	36.27	0.38268	36.05	0.26109
		37.44	0.50872	37.53	0.39252	37.17	0.27909				37.51	0.50681	37.27	0.38215	37.05	0.26091
		38.44	0.50861	38.53	0.39263	38.17	0.27915				38.51	0.50681	38.27	0.38306	38.05	0.25991
		39.44	0.50897	39.53	0.39257	39.17	0.27946				39.51	0.50639	39.27	0.38296	39.05	0.2598
		40.44	0.50894	40.53	0.39272	40.17	0.2794				40.51	0.5069	40.27	0.38363	40.05	0.26035
		41.44	0.50896	41.53	0.39348	41.17	0.27997				41.51	0.507	41.27	0.38326	41.05	0.25971
		42.44	0.5088	42.53	0.39319	42.17	0.28021				42.51	0.50704	42.27	0.38313	42.05	0.25972
		43.44	0.50833	43.53	0.39299	43.17	0.27976				43.51	0.50745	43.27	0.38349	43.05	0.25957
		44.44	0.5088	44.53	0.39353	44.17	0.2801				44.51	0.5077	44.27	0.38382	44.05	0.26049
		45.44	0.50791	45.53	0.39289	45.17	0.28				45.51	0.50779	45.27	0.38405	45.05	0.26464
		46.44	0.50869	46.53	0.39278	46.17	0.28049				46.51	0.50742	46.27	0.38419	46.05	0.26498
		47.44	0.50843	47.53	0.39294	47.17	0.27993				47.51	0.50777	47.27	0.38435	47.05	0.26528
		48.44	0.50827	48.53	0.39296	48.17	0.27951				48.51	0.50757	48.27	0.38422	48.05	0.26523
		49.44	0.5083	49.53	0.39263	49.17	0.27954				49.51	0.50754	49.27	0.38464	49.05	0.26516
		50.44	0.50807	50.53	0.39246	50.17	0.28002				50.51	0.50759	50.27	0.38464	50.05	0.26514
		51.44	0.50823	51.53	0.39258	51.17	0.27983				51.51	0.50805	51.27	0.38444	51.05	0.26642
		52.44	0.50813	52.53	0.39275	52.17	0.28032				52.51	0.50816	52.27	0.38489	52.05	0.2671
		53.44	0.50818	53.53	0.39283	53.17	0.28038				53.51	0.50832	53.27	0.38478	53.05	0.26743
		54.44	0.50784	54.53	0.39325	54.17	0.27977				54.51	0.50819	54.27	0.38527	54.05	0.26646
		55.44	0.50818	55.53	0.39247	55.17	0.27986				55.51	0.50843	55.27	0.38569	55.05	0.26671
		56.44	0.50826	56.53	0.39254	56.17	0.28036				56.51	0.50791	56.27	0.38524	56.05	0.26629
		57.44	0.50838	57.53	0.39339	57.17	0.28021				57.51	0.50802	57.27	0.38475	57.05	0.26688
		58.44	0.50851	58.53	0.39344	58.17	0.28028				58.51	0.50852	58.27	0.38478	58.05	0.26777
		59.44	0.50823	--	--	59.17	0.28035				--	--	59.27	0.38497	59.05	0.26713
				--	--	--	--				--	--	--	--	--	--
				--	--	--	--						--	--	--	--
				--	--	--	--						--	--	--	--
				--	--	--	--						--	--	--	--
				--	--	--	--						--	--	--	--
				--	--	--	--						--	--	--	--
				--	--	--	--						--	--	--	--
				--	--	--	--						--	--	--	--
				--	--	--	--						--	--	--	--
				--	--	--	--						--	--	--	--
				--	--	--	--						--	--	--	--
				--	--	--	--						--	--	--	--
				--	--	--	--						--	--	--	--
				--	--	--	--						--	--	--	--
				--	--	--	--						--	--	--	--
				--	--	--	--						--	--	--	--
				--	--	--	--						--	--	--	--
				--	--	--	--						--	--	--	--
				--	--	--	--						--	--	--	--
				--	--	--	--						--	--	--	--
				--	--	--	--						--	--	--	--
				--	--	--	--						--	--	--	--
				--	--	--	--						--	--	--	--
				--	--	--	--						--	--	--	--
				--	--	--	--						--	--	--	--
				--	--	--	--						--	--	--	--
				--	--	--	--						--	--	--	--
				--	--	--	--						--	--	--	--
													--	--	--	--

## Sheet: Figure 3D
Figure 3D
		Time (s)	Voltage (V)	Time (s)	Voltage (V)	Time (s)	Voltage (V)				Time (s)	Voltage (V)	Time (s)	Voltage (V)	Time (s)	Voltage (V)
	hybrid cell 50C		2 A		3 A		4 A			control cell 50C		2 A		3 A		4 A
		0.28	0.53507	0.32	0.40019	0.09	0.3019				0.18	0.51993	0.41	0.37059	0.49	0.18842
		1.28	0.5383	1.32	0.42432	1.09	0.31848				1.18	0.52307	1.41	0.3921	1.49	0.28788
		2.28	0.5415	2.32	0.43487	2.09	0.32587				2.18	0.52581	2.41	0.41297	2.49	0.30967
		3.28	0.54264	3.32	0.43952	3.09	0.32934				3.18	0.52891	3.41	0.42315	3.49	0.31772
		4.28	0.54388	4.32	0.44172	4.09	0.33124				4.18	0.53118	4.41	0.42799	4.49	0.32128
		5.28	0.54434	5.32	0.44209	5.09	0.33232				5.18	0.53333	5.41	0.43132	5.49	0.32212
		6.28	0.54486	6.32	0.44264	6.09	0.33266				6.18	0.53436	6.41	0.43352	6.49	0.3231
		7.28	0.5455	7.32	0.44281	7.09	0.33305				7.18	0.5356	7.41	0.43476	7.49	0.32425
		8.28	0.54566	8.32	0.44301	8.09	0.33398				8.18	0.53702	8.41	0.43546	8.49	0.32464
		9.28	0.54591	9.32	0.44303	9.09	0.33412				9.18	0.53805	9.41	0.43638	9.49	0.32509
		10.28	0.54578	10.32	0.4436	10.09	0.33415				10.18	0.53831	10.41	0.4365	10.49	0.32576
		11.28	0.54622	11.32	0.44317	11.09	0.33412				11.18	0.53861	11.41	0.43719	11.49	0.32632
		12.28	0.54602	12.32	0.44312	12.09	0.33481				12.18	0.53869	12.41	0.43733	12.49	0.32567
		13.28	0.54633	13.32	0.44317	13.09	0.33482				13.18	0.53883	13.41	0.43747	13.49	0.32584
		14.28	0.54653	14.32	0.44323	14.09	0.33509				14.18	0.5392	14.41	0.43736	14.49	0.3257
		15.28	0.5467	15.32	0.4436	15.09	0.33572				15.18	0.53977	15.41	0.43763	15.49	0.3264
		16.28	0.54712	16.32	0.44257	16.09	0.33555				16.18	0.53996	16.41	0.4373	16.49	0.32632
		17.28	0.54726	17.32	0.44314	17.09	0.33607				17.18	0.5396	17.41	0.43833	17.49	0.32718
		18.28	0.54723	18.32	0.44268	18.09	0.33618				18.18	0.54016	18.41	0.43906	18.49	0.32704
		19.28	0.54771	19.32	0.4425	19.09	0.33615				19.18	0.54057	19.41	0.43923	19.49	0.32699
		20.28	0.54767	20.32	0.44195	20.09	0.33478				20.18	0.5401	20.41	0.43926	20.49	0.32815
		21.28	0.54782	21.32	0.44208	21.09	0.33398				21.18	0.54005	21.41	0.43912	21.49	0.32948
		22.28	0.5482	22.32	0.44231	22.09	0.33451				22.18	0.54077	22.41	0.43948	22.49	0.33008
		23.28	0.54807	23.32	0.44198	23.09	0.33507				23.18	0.5404	23.41	0.43985	23.49	0.33018
		24.28	0.54843	24.32	0.44219	24.09	0.33485				24.18	0.53976	24.41	0.43865	24.49	0.32995
		25.28	0.54857	25.32	0.4417	25.09	0.33487				25.18	0.53996	25.41	0.43904	25.49	0.33006
		26.28	0.54918	26.32	0.44141	26.09	0.3347				26.18	0.54043	26.41	0.4384	26.49	0.33015
		27.28	0.54854	27.32	0.44121	27.09	0.3345				27.18	0.54048	27.41	0.43867	27.49	0.33043
		28.28	0.54877	28.32	0.44071	28.09	0.33429				28.18	0.54105	28.41	0.43892	28.49	0.33017
		29.28	0.54891	29.32	0.44072	29.09	0.3346				29.18	0.54195	29.41	0.43861	29.49	0.33048
		30.28	0.54855	30.32	0.44075	30.09	0.33482				30.18	0.54231	30.41	0.43861	30.49	0.3304
		31.28	0.54863	31.32	0.44083	31.09	0.33479				31.18	0.54289	31.41	0.43822	31.49	0.33073
		32.28	0.54933	32.32	0.44099	32.09	0.33409				32.18	0.54236	32.41	0.43843	32.49	0.33146
		33.28	0.54908	33.32	0.44052	33.09	0.33445				33.18	0.54212	33.41	0.43915	33.49	0.33107
		34.28	0.54907	34.32	0.44077	34.09	0.3347				34.18	0.54234	34.41	0.43937	34.49	0.3309
		35.28	0.54891	35.32	0.44097	35.09	0.33462				35.18	0.54177	35.41	0.43942	35.49	0.33154
		36.28	0.54924	36.32	0.44086	36.09	0.33412				36.18	0.54183	36.41	0.4391	36.49	0.33123
		37.28	0.54879	37.32	0.44044	37.09	0.33418				37.18	0.5415	37.41	0.43938	37.49	0.33116
		38.28	0.54922	38.32	0.44089	38.09	0.33487				38.18	0.542	38.41	0.43893	38.49	0.33068
		39.28	0.54925	39.32	0.44058	39.09	0.33417				39.18	0.54172	39.41	0.43887	39.49	0.33121
		40.28	0.54916	40.32	0.44041	40.09	0.33464				40.18	0.54167	40.41	0.43932	40.49	0.3311
		41.28	0.54872	41.32	0.44058	41.09	0.33487				41.18	0.54169	41.41	0.43935	41.49	0.33121
		42.28	0.54933	42.32	0.44026	42.09	0.3347				42.18	0.54138	42.41	0.43876	42.49	0.33172
		43.28	0.5491	43.32	0.43998	43.09	0.33443				43.18	0.54144	43.41	0.4389	43.49	0.33084
		44.28	0.5491	44.32	0.44088	44.09	0.33442				44.18	0.5416	44.41	0.43882	44.49	0.33158
		45.28	0.54877	45.32	0.44063	45.09	0.33479				45.18	0.54083	45.41	0.43879	45.49	0.33194
		46.28	0.54911	46.32	0.44035	46.09	0.33484				46.18	0.54121	46.41	0.43857	46.49	0.33239
		47.28	0.54921	47.32	0.44043	47.09	0.33492				47.18	0.54136	47.41	0.43847	47.49	0.33201
		48.28	0.54876	48.32	0.44043	48.09	0.33446				48.18	0.54191	48.41	0.43864	48.49	0.33185
		49.28	0.54834	49.32	0.4401	49.09	0.33434				49.18	0.54251	49.41	0.43851	49.49	0.3316
		50.28	0.54872	50.32	0.44064	50.09	0.3353				50.18	0.54253	50.41	0.43854	50.49	0.33213
		51.28	0.54868	51.32	0.44033	51.09	0.33518				51.18	0.54326	51.41	0.43896	51.49	0.33222
		52.28	0.54869	52.32	0.44075	52.09	0.33478				52.18	0.54315	52.41	0.4384	52.49	0.33257
		53.28	0.54804	53.32	0.44008	53.09	0.33457				53.18	0.54306	53.41	0.43829	53.49	0.33403
		54.28	0.54823	54.32	0.43993	54.09	0.33415				54.18	0.54283	54.41	0.43814	54.49	0.33412
		55.28	0.54834	55.32	0.43996	55.09	0.33448				55.18	0.54264	55.41	0.4392	55.49	0.33401
		56.28	0.54871	56.32	0.4397	56.09	0.33462				56.18	0.54256	56.41	0.43968	56.49	0.33431
		57.28	0.54818	57.32	0.43988	57.09	0.33532				57.18	0.54245	57.41	0.43926	57.49	0.33465
		58.28	0.54799	58.32	0.4397	58.09	0.33478				58.18	0.5425	58.41	0.43935	58.49	0.33488
		59.28	0.54809	59.32	0.43932						59.18	0.54186	59.41	0.43965	59.49	0.33492

## Sheet: Figure 3E
Figure 3E
		2 A	3 A	4 A
	5	28.087	135.79	276.325
	10	21.6695	104.915	209.873
	15	18.43	89.83	179.471
	20	16.2572	79.9625	159.984

## Sheet: Figure 3F
Figure 3F
		2 A	3 A	4 A
	5	32.73	68.36	110.689
	10	25	45.205	73.0845
	15	21.593	35.813	60.843
	20	19.8375	29.5925	53.78

[truncated: 20 more sheets: Figure 4B, Figure 4C, Figure 4D, Figure 4E, Figure 4F, Figure 5 A, Figure 5B, Figure 5C, Figure S1, Figure S2, Figure S4, Figure S5, Figure S6, Figure S7, Figure S8, Figure S9, Figure S10A, Figure S10B,C, Figure S12, Figure S13]
